# Supplementary material for: Studies of the Parasite-Midgut Interaction Reveal Plasmodium Proteins Important for Malaria Transmission to Mosquitoes
Source: Front Cell Infect Microbiol. 2021 Jun 28;11:654216. doi: 10.3389/fcimb.2021.654216 (PMC8274421; doi:10.3389/fcimb.2021.654216)
Supplement: Supplementary Table 1 — Specific primers for candidate genes. [file Table_1.xlsx]

## Sheet: Sheet1
ID	Description	Ring	Early Trophozoite	Late Trophozoite	Schizont	Gametocyte II	Gametocyte V	Ookinete
PF3D7_0100200	rifin	5.97	0.77	2.14	0	2.83	1.9	2.99
PF3D7_0100400	rifin	4.56	4.79	15.88	1.11	5.66	2.25	2.66
PF3D7_0100800	rifin	1.31	0	0	0	0	0.41	0
PF3D7_0101600	rifin	3.67	1.1	0.9	0	2.54	0.57	0
PF3D7_0102800	seipin domain-containing protein, putative	4.66	2.35	6.86	5.43	19.3	79.8	29.36
PF3D7_0103500	conserved Plasmodium protein, unknown function	2.61	1.6	5.85	1.81	6.82	17.13	3.81
PF3D7_0104100	conserved Plasmodium membrane protein, unknown function	3.79	0.77	65.24	467.79	3.26	26.13	5.01
PF3D7_0104400	4-hydroxy-3-methylbut-2-enyl diphosphate reductase	10.04	26.77	67.22	33.5	65.47	85.95	190.54
PF3D7_0104800	novel putative transporter 1, putative	11.17	3.98	36.07	36.42	48.12	104.38	48.03
PF3D7_0105600	conserved Plasmodium protein, unknown function	28.94	24.22	18.18	9.44	14.56	23.23	24.69
PF3D7_0106300	calcium-transporting ATPase	136.13	145.38	390.18	658	65.51	27.47	56.88
PF3D7_0107400	ATP synthase-associated protein, putative	57.37	11.94	42.51	20.1	714.82	316.4	70.83
PF3D7_0107500	Niemann-Pick type C1-related protein	554.25	561.44	204.28	55.84	28.48	24.62	49.88
PF3D7_0107600	eukaryotic translation initiation factor 2-alpha kinase 2, putative	2.84	0.42	1.28	0	5.37	40.34	14.91
PF3D7_0108400	mitochondrial carrier protein, putative	23.61	19.9	18.65	3.74	74.81	154.39	53.92
PF3D7_0108600	conserved protein, unknown function	65.68	13.31	35.05	10.76	58.87	260.96	75.9
PF3D7_0109300	fatty acid elongation protein, GNS1/SUR4 family, putative	1.93	1.58	6.58	3.83	62.49	162.54	3.07
PF3D7_0109950	conserved protein, unknown function	8.09	5.47	56.1	15.97	549.07	1545.47	271.5
PF3D7_0112200	multidrug resistance-associated protein 1	4.38	45.85	38.52	13.59	1.48	2.49	1.63
PF3D7_0113100	surface-associated interspersed protein 1.1 (SURFIN 1.1)	5.93	0.46	1.02	0	0.75	3.41	62.45
PF3D7_0113200	Plasmodium exported protein, unknown function	16.14	323.77	123.56	37.59	15.63	18.39	92.8
PF3D7_0113400	Plasmodium exported protein, unknown function	6.03	0.83	0.77	0.48	12.22	10.84	24.1
PF3D7_0114000	exported protein family 1	9.75	5.09	7.8	2.54	49.06	42.69	81.61
PF3D7_0115000	surface-associated interspersed protein 1.3 (SURFIN 1.3)	0.59	0.03	0	0.11	0.18	0.18	0
PF3D7_0115200	rifin	4.6	3.32	0.23	0	2.23	0.38	0
PF3D7_0115600	rifin	16.99	1.21	6.47	0	5.56	2.02	0
PF3D7_0200300	erythrocyte membrane protein 1 (PfEMP1), exon 2	0.51	0	0	0	0	0.16	0
PF3D7_0200500	rifin	0	0.96	0	0.56	0	0	0
PF3D7_0200700	rifin	1.2	0.15	0	0	0.35	0	0
PF3D7_0201600	PHISTb domain-containing RESA-like protein 1	25.29	0.42	1.72	0	4.59	1.58	8.16
PF3D7_0201700	DnaJ protein, putative	22	0.23	0.19	0	0.65	0.7	6.6
PF3D7_0202100	liver stage associated protein 2	29.35	38.93	24.64	8.86	1.55	3.23	34.36
PF3D7_0202200	EMP1-trafficking protein	153.37	17.02	10.17	0.71	1.21	1.44	10.22
PF3D7_0202300	Plasmodium exported protein (hyp11), unknown function	8.24	12	0.62	0.77	0.88	0.52	0
PF3D7_0202900	palmitoyltransferase DHHC12, putative	5.11	0.53	23.46	7.88	55.42	192.49	15.49
PF3D7_0203600	conserved Plasmodium protein, unknown function	5.34	1.45	12.06	6.49	5.72	18.91	2.34
PF3D7_0204700	hexose transporter	86.47	218.51	208.26	203.54	255.87	57.86	74.61
PF3D7_0206200	pantothenate transporter	12.11	4.51	48.33	66	11.2	45.95	156.79
PF3D7_0207000	merozoite surface protein 4	27.39	20.01	1192.39	4876.49	590.66	148.78	277.85
PF3D7_0208300	conserved Plasmodium protein, unknown function	13.48	10.88	8.53	2.18	16.08	33.85	3.85
PF3D7_0208400	conserved Plasmodium protein, unknown function	17.18	21.15	31.31	24.53	18.79	71.65	32.54
PF3D7_0209600	transporter, putative	14.7	3.74	71.11	146.47	9.01	8.64	10.5
PF3D7_0210000	secretory complex protein 61 gamma subunit	268.68	527.44	767.41	354.91	1056.23	5520.19	235.8
PF3D7_0210700	syntaxin, Qa-SNARE family	2.88	1.13	6.75	1.97	16.77	168.45	20.46
PF3D7_0211500	GAF domain-related protein, putative	2.68	0.74	8.94	3.31	9.14	13.8	11.14
PF3D7_0212400	conserved Plasmodium membrane protein, unknown function	13.08	22.14	17.53	6.36	13.54	32.7	11.75
PF3D7_0212500	conserved Plasmodium protein, unknown function	47.53	59.28	41.86	13.65	14.53	27.45	41.37
PF3D7_0212800	multidrug efflux pump, putative	3.79	11.3	27.2	11.12	34.87	44.06	12.95
PF3D7_0213000	conserved protein, unknown function	5.43	1.22	15.23	9.89	35.14	169.96	29.69
PF3D7_0213200	conserved protein, unknown function	5.8	8.44	24.96	9.75	169.11	360.55	31.23
PF3D7_0214800	conserved Plasmodium membrane protein, unknown function	47.64	136.85	30.43	15.65	13.69	10.5	20.96
PF3D7_0215600	conserved Plasmodium protein, unknown function	29.3	15.29	21.26	3.58	21.79	66.27	27
PF3D7_0216100	conserved Plasmodium protein, unknown function	5.7	2.33	10.61	4.19	13.29	37.76	5.45
PF3D7_0216300	conserved Plasmodium protein, unknown function	15.16	14.78	7.54	0.3	5.69	10.88	4.66
PF3D7_0217300	AP-2 complex subunit sigma, putative	23.93	9.71	20.26	7.27	221.49	177.72	24.44
PF3D7_0217400	conserved protein, unknown function	7.6	8.22	15.67	9.7	66.95	99	139.75
PF3D7_0217600	conserved Plasmodium protein, unknown function	8.24	20.41	19.3	5.67	7.75	13.93	55.34
PF3D7_0218100	conserved protein, unknown function	2.39	0.72	27.88	23.77	47.47	336.38	1.39
PF3D7_0219300	conserved Plasmodium protein, unknown function	12.95	9.12	10.13	4.42	101.43	428.94	3.54
PF3D7_0219400	ribosome associated membrane protein RAMP4, putative, unspecified product	81.07	220.77	434.19	222.59	1370.33	526.37	184.7
PF3D7_0219500	pseudouridine synthase, putative	3.34	9.64	53.88	14.61	55.04	62.28	89.21
PF3D7_0219700	Plasmodium exported protein (PHISTc), unknown function	127.05	5.35	13.95	0	17.45	28.58	3.35
PF3D7_0219800	Plasmodium exported protein (PHISTc), unknown function	23.54	10.85	41.31	19.35	12.47	33.42	9.3
PF3D7_0219900	Plasmodium exported protein, unknown function	65.95	9.06	7.4	0.89	4.06	73.54	4.29
PF3D7_0220000	liver stage antigen 3	395.88	153.94	350.79	63.68	4.29	3.72	94.77
PF3D7_0220100	DnaJ protein, putative	70.65	62.83	14.29	1.86	5.06	8.83	7.45
PF3D7_0220600	Plasmodium exported protein (hyp9), unknown function	40.35	164.94	46.87	5.48	19.21	5.57	4.39
PF3D7_0220700	Plasmodium exported protein (hyp9), unknown function	172.37	90.82	25.38	3.26	4.64	8.84	11.76
PF3D7_0222600	rifin	4.14	0.69	0.57	0	0.32	0	0
PF3D7_0223100	rifin	2.4	0.46	0.38	0	0.71	0	0
PF3D7_0223400	rifin	10.71	0.47	10.68	0	6.44	1.07	0
PF3D7_0300200	rifin	3.64	0.31	1.91	0	4.31	1.5	0
PF3D7_0301100	Plasmodium exported protein (hyp13), unknown function	4.85	0.2	0.16	0	0	0.27	0
PF3D7_0301500	Plasmodium exported protein, unknown function	15.7	5.91	8.34	0.72	12.35	52.74	3.48
PF3D7_0301600	Plasmodium exported protein (hyp1), unknown function	73.02	137.58	24.98	2.25	7.04	10.59	20.29
PF3D7_0301700	Plasmodium exported protein, unknown function	18.88	386.18	167.46	25.96	16.24	11.43	6.24
PF3D7_0301800	Plasmodium exported protein, unknown function	104.05	10.49	19.88	2.4	4.09	0.81	11.53
PF3D7_0301900	conserved protein, unknown function	3.26	3.07	6.06	1.55	22.35	65.18	0
PF3D7_0303400	palmitoyltransferase DHHC1	5.14	0.83	54.48	52.52	66.76	75.91	7.23
PF3D7_0304800	conserved Plasmodium membrane protein, unknown function	2.78	0.67	6.2	3.28	7.46	20.24	3.43
PF3D7_0305100	conserved Plasmodium protein, unknown function	5.71	22.06	20.8	10.27	16.52	58.1	14.08
PF3D7_0305300	conserved Plasmodium membrane protein, unknown function	115.94	50.16	39.35	17.04	29.8	71.44	36.78
PF3D7_0305900	conserved Plasmodium protein, unknown function	3.18	0.29	3.51	2.32	28.35	148.06	0
PF3D7_0306000	conserved protein, unknown function	10.67	3.33	83.71	70.3	471.14	120.06	21.56
PF3D7_0306400	FAD-dependent glycerol-3-phosphate dehydrogenase, putative	4.42	3.2	94.37	153.38	5.74	14.11	22.74
PF3D7_0306500	cytochrome c oxidase subunit ApiCOX35, putative	6.04	3.23	104.53	83.94	95.84	93.21	56.19
PF3D7_0310200	phd finger protein, putative	77.89	197.7	44.23	13.11	12.92	25.22	43.9
PF3D7_0311000	conserved Plasmodium protein, unknown function	4.4	0.99	1.42	1	93.43	36.31	89.05
PF3D7_0311500	conserved protein, unknown function	62.85	10.59	16.27	2.52	47.23	445.03	108.83
PF3D7_0311900	heptatricopeptide repeat-containing protein, putative	3.39	3.85	6.18	4.29	5.8	18.36	5.16
PF3D7_0312100	E3 ubiquitin-protein ligase	6.02	3.97	54.61	53.51	45.57	45.27	43.24
PF3D7_0312500	major facilitator superfamily-related transporter, putative	14.84	59.95	21.43	5.34	38.24	28.32	34.19
PF3D7_0314100	vesicle transport v-SNARE protein, putative	24.51	21.34	56.85	20.54	471.19	146.08	24.67
PF3D7_0314200	conserved Plasmodium protein, unknown function	2.86	4.42	14.35	6.25	4.57	12.56	0
PF3D7_0314900	conserved Plasmodium membrane protein, unknown function	1.94	0.58	11.11	12.82	6.71	44.66	21.06
PF3D7_0315300	conserved Plasmodium protein, unknown function	3.17	0.98	2.64	1.75	4.51	19.61	41.78
PF3D7_0315700	conserved Plasmodium membrane protein, unknown function	4.96	1.31	2.05	0.22	13.53	74.16	44.97
PF3D7_0316000	microneme associated antigen	3.31	3.32	17.6	6.03	35.82	231.29	66
PF3D7_0316200	conserved Plasmodium protein, unknown function	2.71	2.44	20.71	14.82	14.62	47.18	23.93
PF3D7_0316600	formate-nitrite transporter	330.32	745.02	460.6	190.42	124.93	47.81	166.33
PF3D7_0316700	protein YOP1, putative	36.99	164.69	238.94	483.46	110.49	35.9	64.76
PF3D7_0316900	E3 ubiquitin-protein ligase, putative	87.45	56.58	59.33	23.7	8.59	56.53	16.5
PF3D7_0318500	conserved Plasmodium protein, unknown function	4.81	0.67	9.15	23.45	5.84	35.47	141.01
PF3D7_0319000	P-type ATPase, putative	7.29	9.23	81.39	48.92	10.07	19.87	45.19
PF3D7_0319700	ABC transporter I family member 1, putative	44.71	82.59	10.39	2.57	5.69	35.76	46.98
PF3D7_0320100	protein transport protein SEC22	22.2	19.32	75.51	22.31	197.71	243.1	51.36
PF3D7_0320700	signal peptidase complex subunit 2	6.92	23.83	202.25	143.33	259.49	579.07	154.24
PF3D7_0321200	UDP-N-acetylglucosamine--dolichyl-phosphate N-acetylglucosaminephosphotransferase, putative	7.12	5.77	23.68	19.19	81.68	132.09	57.3
PF3D7_0321300	conserved Plasmodium protein, unknown function	2.66	0.56	6.05	6.53	6.4	58.7	7.03
PF3D7_0321400	protein kinase, putative	3.19	1.12	54.08	101.27	21.27	259.1	71.27
PF3D7_0321900	cyclic amine resistance locus protein	52.84	27.2	50.57	30.38	12.43	19.71	24.71
PF3D7_0322300	diacylglycerol O-acyltransferase	13.6	15.15	102.34	50.5	28.53	80.7	10.61
PF3D7_0322400	regulator of initiation factor 2 (eIF2)	27.01	25.3	18.5	2.62	10.95	63.47	17.14
PF3D7_0322600	conserved Plasmodium protein, unknown function	4.03	0.91	1.05	0.46	2.18	9.96	14.34
PF3D7_0322700	conserved Plasmodium protein, unknown function	11.01	24.42	22.27	6.8	12.43	25.1	6.4
PF3D7_0323100	conserved Plasmodium protein, unknown function	12.44	52.35	32.19	12.84	12.78	46.76	10.6
PF3D7_0323200	conserved Plasmodium protein, unknown function	7.43	5.31	19.62	5.6	14.6	64.37	4.49
PF3D7_0400300	rifin	31.3	0.83	19.33	0	17.4	2.26	0
PF3D7_0400500	rifin	3.25	0.8	0.87	2.69	9.81	20.99	0
PF3D7_0400700	rifin	3.72	37.26	1.31	2.17	3.08	0.37	0
PF3D7_0400900	rifin	2.4	2.79	0.51	0	0	0.21	0
PF3D7_0401200	rifin	2.92	0.14	0	0	0	0.19	0
PF3D7_0401300	rifin	4.07	7.88	0.78	1.65	0.62	0.74	0
PF3D7_0401800	Plasmodium exported protein (PHISTb), unknown function	210.6	11157.6	812.33	4897.32	141.63	16.08	30.93
PF3D7_0402000	Plasmodium exported protein (PHISTa), unknown function	34.06	677.86	256.53	15.4	66.2	10.76	25.42
PF3D7_0402400	Plasmodium exported protein, unknown function	629.68	1850.26	265.58	574.68	139.45	682.36	77.77
PF3D7_0403400	conserved Plasmodium protein, unknown function	12.26	11.86	14.53	7.44	10.18	25.49	21.25
PF3D7_0404500	6-cysteine protein P52	7.21	7.78	8.18	2.15	5.88	8.76	4.14
PF3D7_0404600	conserved Plasmodium membrane protein, unknown function	28.5	26.86	31.47	3.39	9.81	65.38	7.43
PF3D7_0405600	TMEM33 domain-containing protein, putative	29.57	22.14	40.78	15.68	147.07	208.18	20.4
PF3D7_0407000	conserved Plasmodium protein, unknown function	17.86	7.67	3.39	0.51	5.78	88.33	12.21
PF3D7_0407500	mitochondrial carrier protein, putative	9.07	26.4	11.05	1.63	11.09	19.08	10.41
PF3D7_0409500	NAD(P)-binding protein, putative	7.67	4.99	96.68	81.22	95.89	167.32	38.52
PF3D7_0410000	erythrocyte vesicle protein 1	34.84	81.49	56.1	32.42	10.69	16.51	77.28
PF3D7_0412000	LITAF-like zinc finger protein, putative	3.2	13.57	87.85	39.74	31.79	15.44	11.46
PF3D7_0413500	phosphoglucomutase-2	7.65	1.38	117.5	82.98	39.25	50.07	20.1
PF3D7_0413700	lysine decarboxylase-like protein, putative	6.18	10.69	82.79	39.58	19.04	47.64	29.25
PF3D7_0414300	Rab5-interacting protein, putative	24.56	35.25	46.87	10.96	42.58	112.6	4.39
PF3D7_0417300	LETM1-like protein, putative	48.95	80.44	48.97	15.17	30.55	39.18	72.85
PF3D7_0417400	conserved Plasmodium protein, unknown function	61.43	78.57	29.23	16.19	21.3	69.12	14.06
PF3D7_0418000	conserved Plasmodium protein, unknown function	4.5	1.36	9	7.64	11.9	49.73	33.34
PF3D7_0419500	conserved Plasmodium membrane protein, unknown function	14.03	5.99	16.54	11.92	16.17	58.84	9.23
PF3D7_0419800	60S ribosomal protein L7ae/L30e, putative	218.42	72.18	50.15	43.54	103.99	493.78	43.93
PF3D7_0419900	phosphatidylinositol 4-kinase, putative	46.29	34.82	32.51	27.38	9.95	41.87	16.64
PF3D7_0420500	conserved Plasmodium protein, unknown function	3.13	0.26	7.96	7.26	234.72	712.43	0
PF3D7_0423500	glideosome associated protein with multiple membrane spans 2	26.12	11.91	1130.19	4718.99	1137.09	658.04	309.69
PF3D7_0423900	probable protein, unknown function	18.08	6.52	15.68	5.86	11.65	5.45	38.68
PF3D7_0424500	serine/threonine protein kinase, FIKK family	141.28	3.36	2.48	0	0.75	7.97	0.8
PF3D7_0424700	serine/threonine protein kinase, FIKK family	344.5	31.27	22.03	0	4.89	3.49	10.54
PF3D7_0424900	Plasmodium exported protein (PHISTa), unknown function	350.19	4.67	4.99	0	0.83	5.42	3.49
PF3D7_0425400	Plasmodium exported protein (PHISTa), unknown function	1.71	0	0	0	1.01	0.3	0
PF3D7_0425700	rifin	2.44	0.47	0.13	0	0.36	0	0
PF3D7_0425800	erythrocyte membrane protein 1, PfEMP1	11	0.52	0.35	0.17	0.66	0.47	0
PF3D7_0425900	rifin	4.18	0.31	1.28	0	1.81	0.43	1.53
PF3D7_0500400	rifin	4.38	0.68	0.33	2.2	1.25	0.93	0
PF3D7_0501000	Plasmodium exported protein, unknown function	129.55	993.86	291.91	24.51	232.02	18.48	15.2
PF3D7_0501100	heat shock protein 40, type II	420.07	213.63	144.87	40.46	9.9	6.59	14.76
PF3D7_0501300	skeleton-binding protein 1	9200.57	4318.85	553.23	158.16	239.93	31.02	133.48
PF3D7_0502200	protein Mpv17, putative	18.37	19.21	28.65	11.62	24.32	55.58	4.47
PF3D7_0503000	50S ribosomal protein L28, apicoplast, putative	10.77	46.4	248.62	119.29	514.5	1759.4	887.87
PF3D7_0503900	conserved Plasmodium protein, unknown function	2.14	3.85	5.03	2.49	5.13	5.06	0
PF3D7_0504000	cation transporting P-ATPase	6.7	40.33	42.54	13.02	3.33	5.96	10.56
PF3D7_0504900	conserved protein, unknown function	27.5	9.15	315.29	157.48	6399.1	1803.88	272.25
PF3D7_0505000	MMS19-like protein, putative	21.41	52.83	10.17	1.8	11.4	25.09	13.66
PF3D7_0505300	UDP-N-acetylglucosamine transporter, putative	2.59	0.08	3.34	2.36	2.3	1.83	23.49
PF3D7_0506000	conserved Plasmodium protein, unknown function	44.94	27.91	22.62	15.04	78.87	207.46	22.08
PF3D7_0506900	rhomboid protease ROM4	26.08	4.64	253.06	373.69	50.8	220.58	495.12
PF3D7_0508300	triose phosphate transporter	62.91	89.62	131.31	43.33	71.85	29.96	14.45
PF3D7_0511200	stearoyl-CoA desaturase	7.51	1.4	88.98	85.82	18.16	222.97	11.48
PF3D7_0513900	conserved protein, unknown function	2.5	3.49	22.27	10.78	146.11	124.94	47.79
PF3D7_0514100	ATP-dependent DNA helicase UvrD	4.44	5.13	32.94	23.33	25.88	43.58	39.54
PF3D7_0514500	conserved Plasmodium membrane protein, unknown function	7.08	1.65	2.7	0.96	419.45	1471.31	413.15
PF3D7_0514700	MORN repeat protein, putative	2.76	0.33	0.53	0	3.91	12.27	3.49
PF3D7_0515100	rhomboid protease ROM9	6.02	5.95	32.32	19.84	94.32	89.92	20.28
PF3D7_0515200	conserved Plasmodium protein, unknown function	3.17	2.14	11.96	0	57.45	179.9	31.2
PF3D7_0515500	amino acid transporter, putative	2.65	0.32	2.69	1.07	24.3	103.23	17.54
PF3D7_0515700	glideosome-associated protein 40, putative	25.9	8.16	1374.42	2446.99	744.98	140.28	269.04
PF3D7_0516100	cation-transporting ATPase 1	7.22	3.79	5.56	2.24	7.67	29.09	3.72
PF3D7_0516500	major facilitator superfamily domain-containing protein, putative	12.66	4.38	34.45	24.69	142.79	868.88	457.73
PF3D7_0519200	V-type proton ATPase 16 kDa proteolipid subunit	391	1614.31	2352.63	2710.56	5279.02	1046.94	516.68
PF3D7_0519300	protoheme IX farnesyltransferase, putative	7.33	3.3	42.28	5.09	35.08	38.99	17.57
PF3D7_0522400	conserved Plasmodium protein, unknown function	3.99	0.91	17.31	18.58	12.67	52.44	11.29
PF3D7_0523000	multidrug resistance protein 1	286.74	346.86	145.19	33.29	25.62	49.77	92.17
PF3D7_0523400	DnaJ protein, putative	13.15	43.03	79.81	34.01	15.16	28.8	180.11
PF3D7_0523700	conserved Plasmodium membrane protein, unknown function	3.97	3.72	2.64	1.83	4.23	24.94	5.74
PF3D7_0523800	divalent metal transporter, putative	30.01	4.77	21.31	8.74	15.93	45.82	16.65
PF3D7_0523900	MerC domain-containing protein, putative	47.2	23.53	37.61	45.53	212.28	130.91	65.62
PF3D7_0524200	conserved Plasmodium membrane protein, unknown function	8.04	0.99	15.07	14.65	186.26	58.18	12.79
PF3D7_0524600	50S ribosomal protein L12, apicoplast, putative	13.17	6.14	66.75	38.4	126.46	320.82	61.49
PF3D7_0524700	mitochondrial import receptor subunit TOM22, putative	112.74	201.84	109.76	31.15	1274.34	220.28	84.19
PF3D7_0525300	conserved protein, unknown function	4.11	0.53	8.22	7.28	29.22	788.14	15.43
PF3D7_0525400	7-helix-1 protein	6.78	1.09	27.18	18.52	66.2	126.22	22.25
PF3D7_0526000	RAP protein, putative	4.35	11.45	11.78	3.58	16.72	78.4	6.76
PF3D7_0526400	conserved Plasmodium protein, unknown function	2.03	0.99	9.91	10.26	51.55	349.93	16.43
PF3D7_0527400	conserved Plasmodium protein, unknown function	119.07	46.42	17.53	4.69	73.35	132.27	30.99
PF3D7_0528200	eukaryotic translation initiation factor 3 subunit E, putative	123.01	129.13	111.5	23.11	59.59	117.55	18.18
PF3D7_0528400	palmitoyltransferase DHHC7	4.73	1.38	64.14	100.92	23.64	157.34	344.73
PF3D7_0529200	sugar transporter, putative	5.36	3.44	13.52	5.26	44.46	57.43	9.93
PF3D7_0529900	RING zinc finger protein, putative	182.83	133.12	224.75	297.65	473.96	372.35	81.76
PF3D7_0530100	SNARE protein, putative	21.8	12.2	40.41	7.31	18.69	88.47	114.07
PF3D7_0531000	SURF1 domain-containing protein, putative	6.62	4.17	14.98	7.85	8.1	23.24	12.57
PF3D7_0532400	lysine-rich membrane-associated PHISTb protein	153.96	577.42	130.07	18.73	4.22	4.1	21.56
PF3D7_0600300	rifin	7.76	3.02	2.47	0.55	17.98	2.26	0
PF3D7_0600700	rifin	3.72	1.17	0.24	1.18	0.67	0.8	2.83
PF3D7_0601500	Plasmodium exported protein (PHISTb), unknown function	0.12	0.11	0.09	0	0.25	0.6	0
PF3D7_0601900	conserved Plasmodium protein, unknown function	2157.49	16249.7	1280.47	454.4	6552.07	474.18	38.43
PF3D7_0603200	mitochondrial chaperone BCS1, putative	5.64	5.3	43.47	7.87	18.9	18.22	10.5
PF3D7_0603300	dihydroorotate dehydrogenase	16.89	52.85	25.61	4.71	2.47	3.92	10.44
PF3D7_0603500	cation/H+ antiporter	7.56	2.89	95.39	49.5	61.87	51.09	13.46
PF3D7_0603600	conserved Plasmodium protein, unknown function	3.18	0.56	5.95	0.44	11	59.14	14.86
PF3D7_0603800	centrosomal protein CEP76, putative	3.75	2.26	49.49	83.71	27.43	18.44	21.44
PF3D7_0605900	long chain polyunsaturated fatty acid elongation enzyme, putative	260.46	15.11	285.53	136.2	310.56	201.64	205.73
PF3D7_0607200	RING zinc finger protein, putative	6.19	0.83	30.16	5.76	34.93	159.49	18.45
PF3D7_0607400	G-protein associated signal transduction protein, putative	15.19	10.47	35.32	25.39	62.94	56.01	23.46
PF3D7_0607500	4-hydroxybenzoate polyprenyltransferase, putative	6.51	8.31	20.37	13.05	23.38	52.1	9.5
PF3D7_0608400	conserved Plasmodium protein, unknown function	16.41	5.73	53	3.86	278.59	790.55	236.31
PF3D7_0608900	conserved Plasmodium protein, unknown function	3.75	4.61	14.91	12.85	13.67	28.01	6.47
PF3D7_0609200	citrate synthase-like protein, putative	12.4	11.18	5.28	5.76	20.65	39.15	11.7
PF3D7_0609800	palmitoyltransferase DHHC2, putative	28.42	7.17	245.38	1172.5	130.54	104.25	144.38
PF3D7_0611000	SNARE associated Golgi protein, putative	3.93	0.35	14.05	6.45	46.05	558.54	18.94
PF3D7_0611600	basal complex transmembrane protein 1	7.83	1.41	43.37	60.87	13.88	152.6	98.24
PF3D7_0612000	conserved Plasmodium protein, unknown function	12.66	6.01	56.91	41.28	128.4	88	29.16
PF3D7_0612100	eukaryotic translation initiation factor 3 subunit L, putative	113.96	55.65	82.26	25.13	5.54	18.51	12.07
PF3D7_0613300	rhoptry protein ROP14	4.34	0.5	22.13	45.4	2.23	4.52	49.47
PF3D7_0613600	conserved Plasmodium protein, unknown function	3.17	1.18	15.39	18.15	9.75	70.58	22.03
PF3D7_0614300	major facilitator superfamily-related transporter, putative	165.2	408.44	461.06	299.45	87.81	40.28	103.34
PF3D7_0614600	conserved Plasmodium protein, unknown function	3.04	0.33	3.39	8.05	27.1	103.21	8.87
PF3D7_0614900	conserved Plasmodium membrane protein, unknown function	3.61	1.77	32.31	28.98	23.32	97.63	103.95
PF3D7_0615300	GPI-anchored wall transfer protein 1, putative	3.69	1.4	15.73	4.95	26.02	223.31	25.5
PF3D7_0615400	ribonuclease, putative	40.23	34.02	51.78	18.83	16.89	29.47	54.84
PF3D7_0615600	zinc finger protein, putative	28.35	22.78	19.57	6.45	8.26	17.8	15.29
PF3D7_0617100	AP-2 complex subunit alpha, putative	56.32	97.71	49.52	35.87	18.03	33.12	38.88
PF3D7_0617400	erythrocyte membrane protein 1, PfEMP1	39.78	4.71	2.79	0.17	6.27	2.45	2.28
PF3D7_0618000	conserved Plasmodium membrane protein, unknown function	4.34	1.09	45.21	82.72	7.96	7.99	39.86
PF3D7_0618600	rhomboid protease ROM10	3.5	5.01	14.86	3.75	28.59	92.79	14.42
PF3D7_0618700	trafficking protein particle complex subunit 6A, putative	10.73	13.44	24.44	8.69	39.12	122.89	45.23
PF3D7_0618800	heptatricopeptide repeat-containing protein, putative	3.42	3.19	6.99	4.02	5.83	27.73	8.7
PF3D7_0618900	phosphatidylinositol N-acetylglucosaminyltransferase subunit GPI1	3.8	1.96	28.91	12.16	13.83	280.69	63.16
PF3D7_0619000	conserved protein, unknown function	34.37	54.13	35.72	15.15	13.64	33.48	40.26
PF3D7_0619600	conserved Plasmodium protein, unknown function	2.27	4.16	5.64	0.24	4.71	9.86	0
PF3D7_0619800	conserved Plasmodium membrane protein, unknown function	12.04	14.08	14.83	5.14	4.96	15.25	1.96
PF3D7_0622300	vacuolar transporter chaperone, putative	5.9	4.1	5.14	0.99	9.56	19.09	8.31
PF3D7_0622600	cytochrome b-c1 complex subunit 9, putative	7.01	5.26	64.49	27.66	307.31	257.29	35.78
PF3D7_0625000	sphingomyelin synthase 1, putative	2.94	0.11	15.25	13.4	3.56	15.59	18.24
PF3D7_0625100	sphingomyelin synthase 2, putative	1.42	0.26	1.67	0.52	54.87	1270.76	4.96
PF3D7_0625500	conserved Plasmodium membrane protein, unknown function	13.57	3.47	6.91	3.66	29.86	31.85	1.47
PF3D7_0626100	oxidoreductase, short-chain dehydrogenase family, putative	28.91	39.49	73.2	22.04	156.78	89.93	27.11
PF3D7_0627300	E3 ubiquitin-protein ligase RNF5, putative	149.27	139.57	293.86	181.63	92.58	177.1	253.4
PF3D7_0627400	mitochondrial import inner membrane translocase subunit TIM22, putative	7.3	10.79	13.97	12.77	55.65	123.96	23
PF3D7_0628100	HECT-domain (ubiquitin-transferase), putative	5.65	1.05	38.5	139.79	9.72	40.21	410.38
PF3D7_0628200	eukaryotic translation initiation factor 2-alpha kinase	86.05	71.07	68.57	32.64	14.21	38.45	63.08
PF3D7_0628300	choline/ethanolaminephosphotransferase, putative	201.99	93.4	1515.83	883.52	417.64	763.64	208.68
PF3D7_0628400	protease, putative	8.5	0.15	3.68	1.21	90.78	93.96	49.58
PF3D7_0629500	amino acid transporter AAT1	101.33	160.34	68.5	10.88	24.17	17.97	17.97
PF3D7_0631100	Plasmodium exported protein (PHISTb), unknown function	0.36	0.11	0.09	0	0.5	0.6	0
PF3D7_0632100	rifin	0.35	0	0	0	0	0	0
PF3D7_0632200	rifin	3.15	2.16	0.33	0	0.62	0	0
PF3D7_0632400	rifin	7.64	0.54	17.32	0.55	1.55	0.18	1.31
PF3D7_0632700	rifin	16.53	2.3	7.08	0	9.96	0.56	0
PF3D7_0701100	rifin	9.44	0.31	1.26	0	1.42	0.42	0
PF3D7_0701900	Plasmodium exported protein, unknown function	62.74	1.43	1.43	0.86	2.92	2.83	25.17
PF3D7_0702400	small exported membrane protein 1	1046.88	19736.4	689.42	918.81	1465.09	191.68	135.94
PF3D7_0702500	Plasmodium exported protein, unknown function	478.97	1574.29	389.93	26.82	87.79	24.77	93.69
PF3D7_0703000	conserved Plasmodium protein, unknown function	2	2.16	5.22	2.57	3.5	13.23	3.5
PF3D7_0703100	cytosolic iron-sulfur assembly component 2, putative	9.7	5.36	3.92	1.14	30.47	78.79	10.96
PF3D7_0703900	conserved Plasmodium membrane protein, unknown function	44.72	40.6	6.81	1.52	6.11	36.76	22.75
PF3D7_0704000	conserved Plasmodium membrane protein, unknown function	12.35	8.42	7.77	1.7	6.03	17.28	2.73
PF3D7_0704100	conserved Plasmodium membrane protein, unknown function	4.98	1.2	26.6	60.06	18.69	315.22	65.45
PF3D7_0704600	E3 ubiquitin-protein ligase	103.92	108.06	87.12	60.05	61.06	92.26	190.47
PF3D7_0704700	phosphopantetheine adenylyltransferase, putative	11.68	7.9	15.43	11.72	3.42	17.4	18.53
PF3D7_0705900	ATP synthase subunit C, putative	61.39	72.47	824.04	1191.44	8114.61	1884.17	109.84
PF3D7_0706600	conserved Plasmodium protein, unknown function	2.51	4.9	2.15	0	8.31	19.08	2.92
PF3D7_0708200	conserved Plasmodium protein, unknown function	6.35	1.44	1.4	0	7.5	12.37	1.56
PF3D7_0708700	Cg8 protein	20.03	23.64	234	77.51	244.97	146.23	93.09
PF3D7_0708900	protein SCO1, putative	38.65	7.87	16.92	4.54	40.23	188.18	45.21
PF3D7_0709000	chloroquine resistance transporter	257.33	229.12	88.7	23.8	83.39	63.16	48.99
PF3D7_0709900	conserved protein, unknown function	5.56	0.53	9.53	8.93	5.33	28.28	43.12
PF3D7_0710100	conserved protein, unknown function	17.24	8.66	18.31	5.38	5.87	127.81	16.17
PF3D7_0710800	protein transport protein USE1, putative	27.49	18.01	31.97	10.4	16.81	218.81	13.15
PF3D7_0711100	conserved protein, unknown function	39.03	9.87	8.76	5.2	14.3	29.37	0
PF3D7_0713500	conserved Plasmodium protein, unknown function	12.75	5.83	8.82	3.24	4.18	17.35	2.08
PF3D7_0713600	mitochondrial ribosomal protein S5 precursor, putative	11.85	5.95	13.76	7.87	4.6	10.28	4.32
PF3D7_0714300	palmitoyltransferase DHHC4, putative	21.89	20.78	22.55	6.71	10.65	76.2	17.25
PF3D7_0715800	drug/metabolite transporter DMT1, putative	2.86	10.68	49.95	15.18	31.3	180.64	55.85
PF3D7_0715900	cation diffusion facilitator family protein, putative	7.02	8.25	189.12	60.4	16.01	27.61	23.14
PF3D7_0717000	conserved Plasmodium membrane protein, unknown function	3.03	2.05	40.17	10.35	105.98	116.67	69.64
PF3D7_0717100	conserved Plasmodium protein, unknown function	6.33	27.07	60.57	33.01	9.26	17	26.61
PF3D7_0717900	thioredoxin-like protein	12.84	43.57	26.69	4.13	17.21	35.58	48.48
PF3D7_0718000	dynein heavy chain, putative	2.94	0.82	1.32	0.49	4.86	19.69	4.32
PF3D7_0718700	conserved Plasmodium membrane protein, unknown function	2.47	2.34	5.55	2.7	11.02	12.97	6.49
PF3D7_0718800	conserved protein, unknown function	4.55	0.37	1.98	0	28.7	59.7	128.47
PF3D7_0718900	conserved Plasmodium protein, unknown function	2.89	0.43	0.53	0	10.49	12.49	35.86
PF3D7_0719100	ATP synthase F0 subunit a-like protein, putative	23.91	11.63	36.14	18.35	312.3	727.82	333.27
PF3D7_0719500	LEM3/CDC50 family protein, putative	7.56	8.65	52.75	73.03	54.7	121.15	67.22
PF3D7_0719900	conserved Plasmodium membrane protein, unknown function	36.19	40.89	61.38	90.7	22.46	38.98	17.92
PF3D7_0720500	conserved Plasmodium protein, unknown function	9.65	23.45	53.75	18.35	477.26	625.03	176.28
PF3D7_0720700	phosphoinositide-binding protein, putative	168.84	43.33	85.25	131.54	77.72	66.46	295.59
PF3D7_0721000	conserved Plasmodium membrane protein, unknown function	15.5	26.11	31.66	17.18	19.94	51.04	42.13
PF3D7_0721500	conserved Plasmodium membrane protein, unknown function	6.83	1.51	7.59	2.65	15.35	102.71	3.18
PF3D7_0722700	conserved protein, unknown function	43.89	105.32	357.07	531.48	2442.53	294.49	92.96
PF3D7_0724000	Rab GTPase activator and protein kinase, putative	4.94	2.66	7.38	4.26	7.94	35.98	17.92
PF3D7_0725100	conserved Plasmodium membrane protein, unknown function	18.42	20.59	16.32	7.72	9.23	27.26	34.58
PF3D7_0726100	Plasmodium exported protein, unknown function	538.69	18.23	11.36	2.31	10.22	30.52	22.2
PF3D7_0726200	serine/threonine protein kinase, FIKK family	9.31	28.49	7.44	0.49	8.88	23.47	96.69
PF3D7_0726400	conserved Plasmodium membrane protein, unknown function	10.38	8.09	20.18	10.73	8.88	42.44	6.62
PF3D7_0726800	dolichyl-diphosphooligosaccharide--protein glycosyltransferase subunit OST2, putative	3.15	7.09	11.97	9.56	54.33	415.57	179.03
PF3D7_0727800	cation transporting ATPase, putative	19.89	55.08	58.46	33.02	13.21	42.95	27.39
PF3D7_0727900	conserved Plasmodium protein, unknown function	26.49	7.91	8.99	6.11	6.34	34.88	4.12
PF3D7_0728100	conserved Plasmodium membrane protein, unknown function	2.65	1.15	11.91	5.34	11.9	49.33	7.22
PF3D7_0728200	actin-like protein, putative	3.89	1.11	13.05	5.6	9.55	19.34	10.76
PF3D7_0730000	conserved protein, unknown function	3.39	10.04	11.41	1.76	27.08	36.45	80.51
PF3D7_0730900	EMP1-trafficking protein	25.14	325.82	16.57	0.29	0.89	1.32	5.64
PF3D7_0731100	EMP1-trafficking protein	321.52	58.17	35.06	15.52	2.9	12.08	21.7
PF3D7_0731200	Plasmodium exported protein, unknown function	49.69	1.15	10.36	0.67	1.51	1.13	0
PF3D7_0731300	Plasmodium exported protein (PHISTb), unknown function	26.72	34.2	39.47	1.3	2.58	1.98	6.24
PF3D7_0732200	rifin	3.7	0.97	1.48	1.12	0.32	0.19	0
PF3D7_0732900	rifin	4.33	0	2.58	0	1.04	1.44	2.92
PF3D7_0800400	rifin	7.19	0.93	1.01	1.25	7.09	1.48	0
PF3D7_0800700	surface-associated interspersed protein 8.3 (SURFIN 8.3)	0.94	0.16	0.3	0	0.37	1.63	5.66
PF3D7_0801000	Plasmodium exported protein (PHISTc), unknown function	177.25	359.61	63.48	3.72	2.98	4.01	687.99
PF3D7_0801600	conserved protein, unknown function	1.35	2.84	21.51	3.28	269.18	755.12	23.61
PF3D7_0801800	mannose-6-phosphate isomerase, putative	136.56	788.74	250.25	102.38	47.08	54.78	62.22
PF3D7_0802400	conserved Plasmodium protein, unknown function	54.66	70.77	56.28	7.51	39.06	26.99	79.74
PF3D7_0802500	inositol 5-phosphatase, putative	17.27	11.18	13.66	17.3	8.26	17.43	24.44
PF3D7_0803500	AAA family ATPase, putative	12.5	22.44	26.13	16.17	12.95	24.33	4.05
PF3D7_0803600	conserved Plasmodium protein, unknown function	17.88	12.06	34.14	29.41	8.95	20.45	17.97
PF3D7_0804500	conserved Plasmodium membrane protein, unknown function	14.54	35.24	35.01	22.71	16.22	84.52	33.44
PF3D7_0806300	ferlin-like protein, putative	5.25	0.69	42.68	53.14	20.17	16.11	18.32
PF3D7_0806700	conserved Plasmodium membrane protein, unknown function	21.86	8.95	17.02	8.5	10.63	31.63	15.8
PF3D7_0806800	V-type proton ATPase subunit a, putative	248.53	218.06	215.47	185.25	42.42	44.77	224.37
PF3D7_0807200	conserved Plasmodium membrane protein, unknown function	22.25	41.71	34.87	13.43	194.84	97.03	9.56
PF3D7_0808100	AP-3 complex subunit delta, putative	5.17	8.94	16.58	7.95	5.69	18.19	2.16
PF3D7_0809600	peptidase family C50, putative	3.16	3.24	6.03	3.02	4.73	23.86	13.93
PF3D7_0809800	conserved Plasmodium protein, unknown function	2.23	3.54	1.86	1.27	9.67	84.18	1.91
PF3D7_0810400	aquaporin, putative	6.56	17.58	15.4	9.91	20.01	264.01	18.06
PF3D7_0810700	conserved Plasmodium protein, unknown function	21.54	10.79	17.03	2.91	57.85	21.66	3.49
PF3D7_0811100	mitochondrial carrier protein, putative	2.3	1.23	17.57	12.97	7.59	13.7	0
PF3D7_0811200	ER membrane protein complex subunit 1, putative	33.56	32.15	31.33	17.84	16.66	27	1.31
PF3D7_0811700	conserved Plasmodium protein, unknown function	2.04	0.75	3.21	7.76	3.45	7.49	0
PF3D7_0812100	proteasome activator complex subunit 4, putative	13.82	14.9	30.43	13.62	9.03	26.97	8.6
PF3D7_0812900	conserved Plasmodium protein, unknown function	3.65	0.59	1.38	0.66	6.81	27.02	8.85
PF3D7_0815500	conserved Plasmodium protein, unknown function	11.97	2.39	61.7	44.05	6.2	22.02	13.1
PF3D7_0816300	conserved Plasmodium protein, unknown function	3.06	0.92	0.63	0	2.35	11.88	4.96
PF3D7_0817200	conserved protein, unknown function	11.23	6.98	19.52	14.76	10.31	26.84	37.95
PF3D7_0819500	conserved protein, unknown function	6.88	60.17	23.17	4.8	56.71	52.57	49.96
PF3D7_0819700	conserved Plasmodium protein, unknown function	2.17	0.85	6.99	5.81	6.6	14.39	16.48
PF3D7_0820400	conserved Plasmodium protein, unknown function	9.4	1.94	3.42	0.83	24.88	40.55	1.98
PF3D7_0820500	protein transport protein YIF1, putative	59.56	18.32	34.32	14.28	7.7	36.22	18.02
PF3D7_0820900	conserved Plasmodium protein, unknown function	12.03	4.34	17.11	18.06	8.26	26.42	7.55
PF3D7_0821000	conserved Plasmodium protein, unknown function	1.98	6.74	103.16	93.78	17.77	29.18	27.92
PF3D7_0821800	protein transport protein SEC61 subunit beta, putative	1931.97	1842.66	2058.31	4984.18	6461.97	5347.55	428.45
PF3D7_0822200	phosphorylated CTD interacting factor 1 WW domain-containing protein, putative	12.07	4.66	2.84	0.41	10.25	38.72	3.61
PF3D7_0823000	serine/threonine protein kinase VPS15, putative	6.12	7.35	8.29	2.48	5.37	24.28	4.84
PF3D7_0823700	mitochondrial import receptor subunit TOM7, putative	70.16	47.25	32.99	9.24	98.09	112.69	14.8
PF3D7_0823800	DnaJ protein, putative	23.74	34.48	77.11	41.22	6.98	26.11	9.07
PF3D7_0823900	dicarboxylate/tricarboxylate carrier	8.88	20.65	48.89	23.29	60.33	14.03	26.42
PF3D7_0824400	nucleoside transporter 2	9.76	132.62	82.34	28.88	138.59	74.08	29.61
PF3D7_0824700	lipase maturation factor, putative	3.16	0.6	22.65	6.64	15.69	37.14	3.36
PF3D7_0824800	conserved Plasmodium membrane protein, unknown function	30.29	29.71	18.29	9.54	12.77	42.7	22.52
PF3D7_0825300	SAYSvFN domain-containing protein, putative	6.08	4.46	19.59	6.93	155.17	1944.29	166.37
PF3D7_0825400	ATP synthase-associated protein, putative	8.5	5.96	23.63	3.44	245.48	142.15	169.39
PF3D7_0826100	HECT-like E3 ubiquitin ligase, putative	68.96	123.82	46.52	12.66	24.8	65.27	30.87
PF3D7_0826600	SNARE protein, putative	54.39	13.64	13.85	11.92	55.08	102.97	10.74
PF3D7_0828000	rhomboid protease ROM3	2.96	0.76	3.58	0	105.97	1029.58	379.23
PF3D7_0828400	mitochondrial inner membrane protein OXA1, putative	2.5	2.16	12.3	4.55	4.77	9.6	4.2
PF3D7_0828600	folate transporter 1	3.92	0.4	43.43	46.5	132.9	277.7	20.58
PF3D7_0829000	conserved Plasmodium membrane protein, unknown function	9.86	12.02	21.16	9.63	8.06	22.2	23.91
PF3D7_0829500	conserved Plasmodium protein, unknown function	1.94	0.16	1.02	1.4	2.28	26.68	14.31
PF3D7_0830500	sporozoite and liver stage tryptophan-rich protein, putative	534.37	42.45	64.22	17.4	19.1	4.96	60.14
PF3D7_0830600	Plasmodium exported protein (PHISTc), unknown function	186.52	49.95	19.07	4.52	12.33	26.92	21.7
PF3D7_0830700	Plasmodium exported protein (hyp9), unknown function	39.83	214.74	41.51	2.83	35.37	24.58	0
PF3D7_0830800	surface-associated interspersed protein 8.2 (SURFIN 8.2)	6.8	3.99	2.3	0.2	3.66	20.5	14.99
PF3D7_0831000	Plasmodium exported protein (PHISTb), unknown function	6.5	11.6	2.05	0	1.65	8.19	2.32
PF3D7_0831100	surface-associated interspersed protein 8.1 (SURFIN 8.1)	3.3	0.64	0.41	0	1.34	2.95	2.58
PF3D7_0831200	DnaJ protein, putative	40.03	8.07	19.81	9.65	3.29	21.29	17.01
PF3D7_0832200	Plasmodium exported protein (PHISTa-like), unknown function	36.44	111.35	49.14	2.1	2.38	1.66	10.07
PF3D7_0832300	Plasmodium exported protein (PHISTa-like), unknown function	1.96	0	0	0	0	0.27	0
PF3D7_0832800	rifin	4.98	0	0.27	0	0	0	3.23
PF3D7_0833000	rifin	4.6	23.25	0.79	2.8	0.32	0	0
PF3D7_0900200	rifin	14.42	0.81	6.08	0	3.74	0.56	1.32
PF3D7_0900400	rifin	2.96	0.3	1.33	0	2.05	4.06	0
PF3D7_0900600	rifin	2.31	0.69	0.45	0	1.91	1.33	0
PF3D7_0901100	rifin	0.32	0	0	0	0	0	0
PF3D7_0901300	rifin	2.09	5.25	0.11	0	0.31	0	0
PF3D7_0901800	Plasmodium exported protein, unknown function	5.66	14.75	24.87	4.59	1.3	0.78	3.67
PF3D7_0901900	probable protein, unknown function	5.09	2.73	5.57	0	1.14	0.51	0
PF3D7_0902100	serine/threonine protein kinase, FIKK family	4.45	0.59	8.87	13.44	0.9	0.67	0
PF3D7_0902300	serine/threonine protein kinase, FIKK family	101.56	32.78	7.74	0	6.17	20.55	7.33
PF3D7_0903000	conserved protein, unknown function	4.99	18.31	27.01	3.89	156.48	362.73	37.42
PF3D7_0903100	protein RER1, putative	40.09	36.4	23.74	7.15	63.91	656.51	12.27
PF3D7_0903300	conserved protein, unknown function	2.79	0.96	63.09	38.39	12.49	32.55	26.77
PF3D7_0904900	copper-transporting ATPase	5.93	7.39	92.59	33.34	14.07	9.91	22.77
PF3D7_0905100	nucleoporin NUP221, putative	56.8	79.72	114.35	48.74	12.66	23.79	16.89
PF3D7_0905500	conserved protein, unknown function	4.96	0.64	38.75	73.1	82.15	181.18	8.26
PF3D7_0907100	conserved Plasmodium protein, unknown function	7.96	1.94	8.79	1.45	10.39	36.06	50.87
PF3D7_0908000	plasma membrane protein 1, putative	7.2	3.92	77.3	85.13	46.44	78.12	8.32
PF3D7_0908400	conserved Plasmodium protein, unknown function	3.47	1.04	36.6	53.71	105.98	239.33	45.53
PF3D7_0908800	mitochondrial carrier protein, putative	29.04	34.04	39.58	16.76	23.23	19.4	11.74
PF3D7_0909100	conserved Plasmodium membrane protein, unknown function	2.97	0.27	8.25	6.67	30.48	169.55	23.35
PF3D7_0911000	phosphatidylinositol N-acetylglucosaminyltransferase, putative	3.48	0.35	61.34	28.18	195.06	175.84	79.53
PF3D7_0911800	conserved Plasmodium protein, unknown function	60.11	4.98	27.1	23.1	18.64	65.11	1.79
PF3D7_0912000	conserved Plasmodium protein, unknown function	13.46	8.75	14.27	4.47	4.86	20.36	4.42
PF3D7_0914200	phospholipid or glycerol acyltransferase, putative	54.2	54.35	70.37	28.57	53.22	47.88	46.15
PF3D7_0914700	major facilitator superfamily-related transporter, putative	166.3	79.51	165.27	112.18	236.99	101.68	26.85
PF3D7_0916000	major facilitator superfamily domain-containing protein, putative	7.51	3.89	37.26	76.58	26.19	200.2	90.89
PF3D7_0916100	thioredoxin 3	13.77	4.8	24.42	13.68	121.25	66.43	76.69
PF3D7_0917300	conserved protein, unknown function	4	0.75	16.19	50.99	0.35	0.41	0
PF3D7_0919500	major facilitator superfamily domain-containing protein, putative	3.8	0.64	11.02	10.82	9.35	37.08	23.91
PF3D7_0920000	long chain fatty acid elongation enzyme, putative	2.55	0.4	8.76	1.6	16.24	27.29	10.79
PF3D7_0921200	conserved Plasmodium membrane protein, unknown function	43.26	54.12	13.78	1.97	7.44	23.37	1.94
PF3D7_0921500	conserved Plasmodium protein, unknown function	1.48	1.21	2.17	0	9.46	6.3	0
PF3D7_0921700	conserved protein, unknown function	20.07	20.69	68.48	44.54	18.74	38.27	68.71
PF3D7_0922100	ubiquitin-like protein, putative	207.68	59.17	52.13	15.78	25.86	46.58	36.31
PF3D7_0922800	conserved Plasmodium protein, unknown function	7.32	4.78	14.13	3.73	14.37	50.66	15.84
PF3D7_0924000	patatin-like phospholipase, putative	61.02	38.54	75.4	169.05	61.54	46.39	146.85
PF3D7_0924500	conserved Plasmodium membrane protein, unknown function	10.59	8.02	51.81	42.11	32.89	70.18	39.69
PF3D7_0926400	monocarboxylate transporter, putative	17.1	3.85	54.29	19.08	81.27	1319.95	326.46
PF3D7_0926500	tetratricopeptide repeat protein, putative	3.65	0.8	30.62	16.85	13.67	65.55	89.2
PF3D7_0928200	conserved Plasmodium protein, unknown function	24.72	22.29	24.05	8.14	19.02	45.82	8.69
PF3D7_0928400	conserved protein, unknown function	61.67	97.81	40.96	22.93	56.33	256.33	48.48
PF3D7_0929300	conserved Plasmodium protein, unknown function	11.41	4.64	13.12	5.77	7.71	35.59	422.28
PF3D7_0929800	conserved Plasmodium protein, unknown function	1.72	0	5.48	2.08	13.04	27.54	5.01
PF3D7_0930000	procollagen lysine 5-dioxygenase, putative	4.15	0.37	2.01	0	65.71	2594.11	57.65
PF3D7_0930500	diacylglycerol kinase, putative	20.22	16.13	17.16	33.67	7.76	25.58	18.94
PF3D7_0930800	conserved Plasmodium membrane protein, unknown function	2.8	11.24	17.09	6.51	6.04	32.01	9.87
PF3D7_0931500	conserved Plasmodium protein, unknown function	23.43	28.55	80.37	83.5	378.75	3284.42	72.11
PF3D7_0932000	conserved Plasmodium protein, unknown function	17.05	10.91	370.86	569.1	6196.08	591.17	433.2
PF3D7_0932700	conserved Plasmodium protein, unknown function	4.44	4.5	2.46	0.67	4.27	11.3	7.21
PF3D7_0933100	conserved Plasmodium protein, unknown function	20.84	5.44	7.62	3.75	15.91	72.79	17.41
PF3D7_0933400	conserved Plasmodium protein, unknown function	2.74	3.23	16.43	5.37	93.8	193.35	23.96
PF3D7_0934300	ATP synthase-associated protein, putative	5.82	1.05	47.41	39.58	348.86	294.48	23.77
PF3D7_0935500	Plasmodium exported protein, unknown function	22.08	9.3	121.37	60.01	77.61	165.95	64.94
PF3D7_0935700	Plasmodium exported protein, unknown function	41.12	35.35	9.42	8.93	2.26	39.66	69.12
PF3D7_0935900	ring-exported protein 1	2860.98	563.97	36.74	2.6	13.15	6.66	51.38
PF3D7_0936000	ring-exported protein 2	1008.15	132.76	15.36	0	11.12	2.21	31.31
PF3D7_0936300	ring-exported protein 3	2188.42	507.03	59.05	5.68	48.09	20.1	53.06
PF3D7_0936400	ring-exported protein 4	20.02	14.01	2.33	0	65.5	126.16	53.04
PF3D7_0936800	Plasmodium exported protein (PHISTc), unknown function	1049.41	265.15	79.49	1.61	33.92	7.1	21.95
PF3D7_0937300	rifin	5.94	0	1.35	0	1.26	1.88	2.67
PF3D7_0937500	rifin	4.75	1.24	5.97	0.56	8.25	2.65	0
PF3D7_0937700	rifin	2.92	1.11	1.02	1.12	4.15	2.47	0
PF3D7_1000200	rifin	12.48	3.02	6.73	1.66	6.63	1.32	0
PF3D7_1000400	rifin	1.83	36.1	0.45	1.11	0	0	0
PF3D7_1001300	Plasmodium exported protein (PHISTa), unknown function	5.48	1.1	8.22	0.74	0	0	0
PF3D7_1001800	Plasmodium exported protein (PHISTc), unknown function	60.76	4.3	38.51	36.38	0.45	2.95	0
PF3D7_1001900	Plasmodium exported protein (hyp16), unknown function	115.93	8.66	10.09	2.98	1.27	1.01	1.79
PF3D7_1002000	Plasmodium exported protein (hyp2), unknown function	24.1	0.33	1.15	0.44	0	0.74	1.05
PF3D7_1002100	EMP1-trafficking protein	516.64	180.58	74.96	23.19	3.16	1.33	18.04
PF3D7_1002200	tryptophan-rich antigen 3	21.96	211.7	69.06	9.48	15.69	7.49	14.17
PF3D7_1002300	conserved Plasmodium protein, unknown function	3.29	1.78	1.35	0	0.82	2.76	0
PF3D7_1002600	conserved Plasmodium protein, unknown function	2.96	4.79	10.46	6.33	4.87	38.74	2.68
PF3D7_1002800	DnaJ protein, putative	3.26	3.04	5.44	1.88	12.26	46.43	20.16
PF3D7_1002900	conserved Plasmodium protein, unknown function	93.81	21.14	122.82	59.66	1097.49	738.41	143.31
PF3D7_1003000	conserved protein, unknown function	3.92	0.16	16.08	35.18	15.3	36.68	26.48
PF3D7_1003100	conserved protein, unknown function	4.77	9.67	276.99	334.59	4740.05	214.88	20.87
PF3D7_1003400	conserved Plasmodium protein, unknown function	4.11	0.9	9.82	20.73	7.15	35.69	14.75
PF3D7_1004200	WD repeat-containing protein, putative	8.36	20.09	42.21	31.23	10.79	27.44	16.28
PF3D7_1004600	conserved Plasmodium membrane protein, unknown function	3.93	0.95	14.98	9.17	19.02	60.72	105.12
PF3D7_1004700	conserved protein, unknown function	5.49	4.76	21.16	12.32	57.8	427.8	62.9
PF3D7_1004800	ADP/ATP carrier protein, putative	10.8	25.31	47.82	42.37	76.75	105.37	63.97
PF3D7_1005300	conserved Plasmodium protein, unknown function	3.62	0.74	0.97	0	11.6	20.93	15.85
PF3D7_1005800	conserved Plasmodium membrane protein, unknown function	3.24	0.22	15.43	35.46	26.37	86.54	39.31
PF3D7_1009800	conserved Plasmodium membrane protein, unknown function	31.31	25.15	8.06	3.83	21.36	41.19	7.37
PF3D7_1010300	succinate dehydrogenase subunit 4, putative	106.14	24.46	116.69	81.52	36.49	114.56	137.48
PF3D7_1011200	BET1-like protein, putative, unspecified product	12.66	26.34	26.89	1.77	116.01	62.5	21.31
PF3D7_1011300	protein ARV1, putative	8.34	4.51	11.44	9.92	27.11	94.08	9.99
PF3D7_1011500	conserved protein, unknown function	37.97	32.49	31.99	24.63	164.04	189.47	1532.4
PF3D7_1012800	conserved Plasmodium protein, unknown function	5.5	1.3	3.57	0.48	9.09	19.48	0.57
PF3D7_1013800	conserved Plasmodium protein, unknown function	6.05	2.52	52.83	80.95	7.95	13.06	37.67
PF3D7_1014300	SPRY domain-containing protein, putative	6.12	12.94	75.12	38.68	30.57	73.96	28.54
PF3D7_1014500	conserved Plasmodium protein, unknown function	4.49	3.65	3.05	0.48	1.62	6.02	0.76
PF3D7_1014600	transcriptional coactivator ADA2	154.06	327.86	269.99	169.75	33.58	31.01	70.55
PF3D7_1015000	FAD synthetase, putative	3.44	2.79	6.84	6.9	17.84	42.28	12.06
PF3D7_1016300	GBP130 protein	722.14	458.57	1488.02	476.6	227.89	11.95	123.79
PF3D7_1016400	serine/threonine protein kinase, FIKK family	135.09	206.84	83.81	12.18	32.51	13.87	4.88
PF3D7_1016500	Plasmodium exported protein (PHISTc), unknown function	4.35	1.06	2.06	0	1.99	6.64	3.87
PF3D7_1016600	Plasmodium exported protein (PHISTc), unknown function	13.73	0.52	12.08	6.25	18.57	59.08	6.68
PF3D7_1016700	Plasmodium exported protein (PHISTc), unknown function	59.43	25.13	8.63	0.5	0.85	6.48	25.65
PF3D7_1016800	Plasmodium exported protein (PHISTc), unknown function	75.34	5.67	12.05	3.93	7.82	29.52	34.63
PF3D7_1017800	conserved Plasmodium protein, unknown function	12.6	10.1	10.93	5.26	11.66	35.85	1.74
PF3D7_1018800	conserved protein, unknown function	36.91	10.51	6.18	1.75	15.39	75.43	6.99
PF3D7_1019500	conserved Plasmodium membrane protein, unknown function	6.97	1.56	88.71	67.23	10.01	24.91	124.01
PF3D7_1020600	conserved Plasmodium membrane protein, unknown function	7.32	3.75	3.77	0.87	4.67	20.24	4.41
PF3D7_1021100	conserved Plasmodium protein, unknown function	9.87	1.71	8.31	6.21	2.2	7.86	2.81
PF3D7_1021700	conserved Plasmodium membrane protein, unknown function	6.41	51.22	20.84	22.74	11.39	53.49	32.74
PF3D7_1022200	conserved Plasmodium membrane protein, unknown function	8.45	19.13	47.66	20.31	19.37	48.16	0
PF3D7_1022900	CDGSH iron-sulfur domain-containing protein, putative	8.09	8.15	131.41	45.1	1355.05	202.68	70.83
PF3D7_1023000	conserved Plasmodium membrane protein, unknown function	3.15	4.07	10.58	11.47	46.21	183.72	57.48
PF3D7_1023500	conserved Plasmodium protein, unknown function	5.78	1.56	14.89	2.11	92.21	420.88	20.24
PF3D7_1023700	conserved Plasmodium protein, unknown function	3.06	0.47	0.22	0.27	4.8	11.71	1.31
PF3D7_1024500	conserved Plasmodium protein, unknown function	4.06	1.16	19.83	1.56	21.26	58.83	18.71
PF3D7_1025400	conserved Plasmodium membrane protein, unknown function	2.88	0.71	21.05	21.87	7.86	32.1	69.31
PF3D7_1025500	conserved Plasmodium protein, unknown function	2.9	0.45	4.55	0.97	5.27	23.6	49.17
PF3D7_1025800	conserved protein, unknown function	2.5	0	29.44	15.18	312.38	250.85	43.75
PF3D7_1027900	palmitoyltransferase DHHC10, putative	10.69	6.07	9.19	1.44	601.16	3985.5	123.08
PF3D7_1028100	protoporphyrinogen oxidase	4.64	0.84	1.09	0.34	8.47	14.44	48.76
PF3D7_1028200	RING zinc finger protein, putative	12.77	2.79	54.29	37.53	63.16	450.97	84.73
PF3D7_1028800	conserved protein, unknown function	4.8	2.16	58.31	45.48	291.41	91.24	88.23
PF3D7_1028900	inner membrane complex protein 1m, putative	4.29	0.41	9.81	17.29	5.39	56.87	160.79
PF3D7_1029400	LEM3/CDC50 family protein, putative	33.51	39.87	37.13	27.14	32.03	81.61	218.26
PF3D7_1029500	conserved Plasmodium protein, unknown function	5.3	0.37	0.9	1.48	18.57	23.64	0
PF3D7_1032300	conserved protein, unknown function	5.78	6.21	6.41	1.66	12.11	102.78	27.29
PF3D7_1032400	phosphatidylinositol N-acetylglucosaminyltransferase subunit A, putative	5.76	2.65	68.06	57.63	24.13	21.49	167.41
PF3D7_1032600	conserved protein, unknown function	4.36	2.76	4.75	1.18	11.03	55.77	31.07
PF3D7_1032900	RNA polymerase II-associated protein 1, putative	10.2	8.02	3.78	0.71	3.77	19.12	6.25
PF3D7_1034500	conserved Plasmodium protein, unknown function	3.78	3.75	28.66	9.83	7.06	10.77	6.89
PF3D7_1036800	acetyl-CoA transporter, putative	5.08	1.3	51.58	65.66	8.94	13.96	9.23
PF3D7_1037300	ADP/ATP transporter on adenylate translocase	362.89	281.52	167.91	75.86	439.51	161.11	68.95
PF3D7_1037800	dynein intermediate chain, putative	5.09	1.08	0.71	1.31	8.82	25.74	6.3
PF3D7_1037900	conserved Plasmodium protein, unknown function	8.98	6.98	10.94	7.9	26.93	56.54	0
PF3D7_1038400	gametocyte-specific protein	2.35	0.7	1.04	0.02	13.08	17.34	34.01
PF3D7_1038500	Plasmodium exported protein, unknown function	4.08	0.54	2.56	2.2	14.08	39.52	13.22
PF3D7_1038600	Plasmodium exported protein, unknown function	7.2	0.59	2.09	0	4.75	15.22	0
PF3D7_1038700	Plasmodium exported protein, unknown function	12.55	1.27	5.54	0.57	176.53	89.85	1.37
PF3D7_1038800	RESA-like protein with PHIST and DnaJ domains	34.53	3.58	2.97	0.68	2.57	7.28	2.17
PF3D7_1040500	rifin	2.1	1.31	0.59	0	0	0.6	0
PF3D7_1040700	rifin	1.67	0.14	0	0	0	0.37	0
PF3D7_1041200	rifin	4.72	35.41	1.35	0.55	1.89	0	0
PF3D7_1100200	erythrocyte membrane protein 1, PfEMP1	11.55	0.95	1.18	0.62	1.65	0.96	0.83
PF3D7_1100300	rifin	1.83	0.3	0.24	0	0	0	0
PF3D7_1101100	rifin	8.25	0.15	2.14	0	1.01	0.4	0
PF3D7_1102200	DnaJ protein, putative	0.2	0.18	0.15	0.73	0	0.62	0
PF3D7_1102500	Plasmodium exported protein (PHISTb), unknown function	6.71	0.9	14.95	0	15.4	13.2	47.59
PF3D7_1102600	Plasmodium exported protein, unknown function	4.37	0.56	0.77	0	6.47	4.63	0
PF3D7_1102900	Plasmodium exported protein (hyp11), unknown function	23.6	1.42	0.58	0	0.54	0	0
PF3D7_1103000	conserved Plasmodium protein, unknown function	40.63	6.66	4.99	0	7.65	13.68	0
PF3D7_1103800	CCR4-NOT transcription complex subunit 1, putative	5.14	15.64	34.99	11.26	17.54	69.33	59.84
PF3D7_1104100	syntaxin, Qa-SNARE family	94.56	30.96	34.03	7.71	79.59	101.25	9.97
PF3D7_1104800	metabolite/drug transporter, putative	13.82	42.39	59.56	6.42	17.97	21.07	14.23
PF3D7_1107900	mechanosensitive ion channel protein, putative	9.06	10.11	9.84	1.48	9.58	203.05	65.36
PF3D7_1109100	conserved Plasmodium protein, unknown function	8.41	1.01	0.99	0	11.51	399.45	51.33
PF3D7_1110000	conserved Plasmodium protein, unknown function	30.71	24.61	16.08	7.46	135.74	220.67	131.41
PF3D7_1110100	conserved Plasmodium protein, unknown function	16.64	19.14	45.28	85.86	13.65	42.06	37.29
PF3D7_1111300	protein transport protein BOS1, putative	7.81	8.1	9.78	2.85	5.67	12.54	8.55
PF3D7_1111800	peptidyl-prolyl cis-trans isomerase, putative	3.5	0.57	7.5	2.32	14.51	81.69	68.24
PF3D7_1112100	conserved Plasmodium protein, unknown function	6.56	6.22	23.43	24.32	7.58	27.75	78.77
PF3D7_1113300	UDP-galactose transporter, putative	10.87	5.64	84.37	67.8	48.44	157.09	17.29
PF3D7_1113800	conserved Plasmodium membrane protein, unknown function	4.19	3.34	33.22	36.11	32.72	68.62	12.69
PF3D7_1114100	rhomboid protease ROM1	51.16	28.73	90.58	52.52	198.54	144.58	414.04
PF3D7_1115300	cysteine proteinase falcipain 2b	113.39	114.07	7.77	1.71	4.37	2.03	0
PF3D7_1115400	cysteine proteinase falcipain 3	131.08	128.95	401.37	157.84	103.55	87.78	62.35
PF3D7_1115700	cysteine proteinase falcipain 2a	104.28	333.43	75.06	6.38	7.5	12.68	3.07
PF3D7_1116400	guanine nucleotide-exchange factor SEC12	51.51	56.11	65.56	29.3	32.84	126.58	163.22
PF3D7_1116500	folate transporter 2	14.28	29.56	68.95	71.06	81.07	923.68	66.32
PF3D7_1116600	dolichyl-diphosphooligosaccharide--protein glycosyltransferase subunit STT3, putative	14.87	18.17	66.81	14.45	14.79	24.15	19.67
PF3D7_1117200	conserved Plasmodium protein, unknown function	3.05	0.78	3.16	3.17	6.7	16.42	59.05
PF3D7_1117400	conserved Plasmodium protein, unknown function	42.12	41.31	179.07	253.07	61.92	67.8	74.74
PF3D7_1119400	ubiquitin-protein ligase, putative	17.3	16.47	26.15	11.15	3.72	20.6	64.86
PF3D7_1119600	ATP-dependent zinc metalloprotease FTSH, putative	43.89	45.92	41.58	12.74	5.8	4.18	8.95
PF3D7_1120300	CorA-like Mg2+ transporter protein, putative	8.01	11.18	17.7	14.41	5.54	8.71	10.29
PF3D7_1120600	DDRGK domain-containing protein, putative	3.51	2.31	8.58	1.13	10.65	27.82	23.56
PF3D7_1120800	conserved Plasmodium protein, unknown function	8.77	10.33	65.53	27.03	1200.13	227.2	29.51
PF3D7_1121000	palmitoyltransferase DHHC3	16.76	2.26	34.61	23.87	220.75	466.29	126.47
PF3D7_1123300	RING zinc finger protein, putative	29.22	25.9	31.97	24.53	17.01	39.41	15.81
PF3D7_1125100	ATP synthase F0 subunit b-like protein, putative	4.79	0.92	24	8.72	17.95	64.84	2
PF3D7_1125200	conserved Plasmodium protein, unknown function	14.93	61.32	32.98	35.41	115.39	161.17	43.56
PF3D7_1127000	protein phosphatase, putative	66.08	24.29	23.17	9.32	14.26	8.01	25.82
PF3D7_1127300	tRNA (guanine-N(7)-)-methyltransferase, putative	92.66	21.19	13.62	2.81	12.77	36.62	3.37
PF3D7_1127700	conserved Plasmodium protein, unknown function	2.65	2.85	0.84	0	10.48	13.42	8.85
PF3D7_1129800	conserved Plasmodium protein, unknown function	15.01	5.95	29.77	4.38	35.66	60.77	35.04
PF3D7_1129900	major facilitator superfamily-related transporter, putative	80.69	393.35	47.79	23.35	158.15	58.56	112.16
PF3D7_1130900	conserved Plasmodium protein, unknown function	2.55	4	4.59	0.92	9.89	22.94	8.43
PF3D7_1131100	serpentine receptor, putative	6.51	46.51	61.58	91.73	23.65	221.2	268.39
PF3D7_1131400	conserved Plasmodium protein, unknown function	2.83	4.44	2.74	0.73	8.14	22.84	25.34
PF3D7_1131900	conserved Plasmodium protein, unknown function	2.92	0.26	2.31	0.27	2.11	7.11	15.31
PF3D7_1132400	conserved Plasmodium membrane protein, unknown function	6.93	30.18	33.34	25.84	14.21	136.9	64.77
PF3D7_1132500	amino acid transporter, putative	3.58	0.85	0.75	0.57	2.2	5.1	7.23
PF3D7_1133100	conserved Plasmodium protein, unknown function	246.73	201.79	60.66	18.73	40.04	47.44	22.49
PF3D7_1133300	LEM3/CDC50 family protein, putative	2.62	0.56	19.32	32.62	0.96	1.71	16.21
PF3D7_1134500	alpha/beta hydrolase, putative	8.5	15.45	15.37	8.4	3.7	19.35	2.56
PF3D7_1135300	conserved Plasmodium membrane protein, unknown function	15.2	2.99	4.88	3.02	31.49	31.03	0
PF3D7_1135600	condensin-2 complex subunit D3, putative	2.96	1.24	5.09	1.48	7.16	27.63	2.45
PF3D7_1135900	3-oxo-5-alpha-steroid 4-dehydrogenase, putative	28.41	7.56	169.9	137.6	58.09	173.71	91.81
PF3D7_1136800	DnaJ protein, putative	21.12	26.91	25.81	13.39	5.07	17.57	32.16
PF3D7_1137300	CLPTM1 domain-containing protein, putative	62.96	66.01	71.62	9.27	66.84	104.56	43.11
PF3D7_1138200	conserved protein, unknown function	13.33	21.57	57.31	70.64	107.32	150.66	76.89
PF3D7_1138300	conserved Plasmodium membrane protein, unknown function	4.69	2.11	7.19	7.12	45.32	92.57	10.26
PF3D7_1138400	guanylyl cyclase	4.74	0.6	24.43	20.51	5.55	12.5	7.39
PF3D7_1140000	carbonic anhydrase	5.09	1.02	1.8	3.78	4.49	5.58	27.22
PF3D7_1140900	conserved Plasmodium protein, unknown function	3.8	1	8.65	6.11	4.46	13.91	3.88
PF3D7_1141200	ATP synthase-associated protein, putative	5.56	4.1	67.77	154.8	1899.74	254.04	26.56
PF3D7_1141400	phosphatidylinositol N-acetylglucosaminyltransferase subunit H, putative	4.64	1.73	72.45	23.91	74.26	61.42	25.21
PF3D7_1142000	heptatricopeptide repeat-containing protein, putative	8.34	1.47	2.23	1.19	5.42	27.74	40.78
PF3D7_1142300	conserved Plasmodium membrane protein, unknown function	8.33	7.4	53.83	41.42	14.24	33.06	212.79
PF3D7_1143700	conserved Plasmodium protein, unknown function	2.38	0.66	4.18	0.24	13.69	31.08	8.68
PF3D7_1143800	oocyst capsule protein Cap93, putative	43.36	53.5	32.53	5.27	10.95	9.71	39.11
PF3D7_1145600	TMEM65 domain-containing protein, putative	2.88	0.49	19.79	25.55	43.03	95.65	11.02
PF3D7_1146200	conserved Plasmodium protein, unknown function	3.41	0.31	4.52	0	55.85	712.14	232.96
PF3D7_1146300	conserved Plasmodium protein, unknown function	2.31	0	0.17	0	22.51	349.54	87.01
PF3D7_1146900	protein YIPF6, putative	15.23	4.94	11.88	2.22	48.58	92.84	26.65
PF3D7_1147400	conserved Plasmodium protein, unknown function	9.44	17.68	612.69	3368.56	1310.51	136.23	44.49
PF3D7_1147900	peroxisome assembly protein 22, putative	46.51	31.62	84.17	51.13	164.73	414	22.74
PF3D7_1148800	Plasmodium exported protein (hyp11), unknown function	51.17	2.19	3.24	0	1.26	5.06	2.66
PF3D7_1148900	Plasmodium exported protein, unknown function	366.26	52.2	4.63	0	3.91	3.88	0
PF3D7_1149600	DnaJ protein, putative	265.05	34.78	16.74	2.31	3.12	4.2	27.74
PF3D7_1150300	rifin	0.99	0.15	0.12	0	0	0	0
PF3D7_1150400	erythrocyte membrane protein 1, PfEMP1	12.71	0.56	0.37	0.4	1.99	0.49	0.32
PF3D7_1200200	rifin	20.32	31.26	15.18	0.54	3.41	2.21	0
PF3D7_1200500	rifin	34.44	2.07	1.69	0.56	5.71	3.21	5.36
PF3D7_1200900	Plasmodium exported protein (PHISTc), unknown function	37.02	61.17	16.83	14.51	8.25	26.03	10.33
PF3D7_1201100	RESA-like protein with PHIST and DnaJ domains	9.87	125.53	3.47	0.23	1.69	2.41	2.2
PF3D7_1201200	Plasmodium exported protein (PHISTa-like), unknown function	210.48	12.19	18.78	1.86	1.59	10.08	64.76
PF3D7_1201700	conserved Plasmodium membrane protein, unknown function	6.62	2.47	6.89	4.16	44.48	307.54	31.99
PF3D7_1202200	mitochondrial phosphate carrier protein	11.68	3.14	168.6	121.3	124.22	85.83	47.29
PF3D7_1202500	trimethylguanosine synthase, putative	28.63	8.89	4.79	1.15	12.28	31.91	5.51
PF3D7_1203400	major facilitator superfamily domain-containing protein, putative	5.3	11.43	55.04	56.1	45.12	52.42	21.4
PF3D7_1205000	conserved protein, unknown function	7.17	1.5	48.1	34.05	20.41	53.28	20.92
PF3D7_1205900	conserved protein, unknown function	55.17	97.88	82.06	80.24	11.27	13.36	35.25
PF3D7_1207200	conserved Plasmodium protein, unknown function	2.12	0.51	4.44	3.79	2.33	16.76	1.46
PF3D7_1208100	conserved Plasmodium protein, unknown function	14.19	18.81	4.38	0.88	3.99	17.56	3.77
PF3D7_1208200	cysteine repeat modular protein 3	4.21	0.39	0.58	0.29	2.7	16.44	1.27
PF3D7_1208400	amino acid transporter, putative	6.44	0.78	9.33	10.42	7.57	44.27	4.12
PF3D7_1208800	zinc finger protein, putative	44.07	17.73	28.64	14.33	21.66	144.08	82.7
PF3D7_1209500	cGMP-specific 3',5'-cyclic phosphodiesterase alpha	2.14	1.18	26.33	57.71	16.22	22.69	2.08
PF3D7_1209700	conserved protein, unknown function	5.27	9.02	17.84	9.6	26.2	99.5	20.75
PF3D7_1209900	ABC transporter B family member 7, putative	4.83	6.74	21.78	20.25	12.75	52.1	12.74
PF3D7_1210000	50S ribosomal protein L1, apicoplast, putative	3	9.46	41.46	36.42	17.26	37.63	125.4
PF3D7_1210100	syntaxin, Qa-SNARE family	4.01	10.84	35.67	12.61	68.3	177.13	49.42
PF3D7_1210900	GPI mannosyltransferase 1	3.33	0.69	13.96	1.87	23.37	34.48	13.46
PF3D7_1211900	non-SERCA-type Ca2+ -transporting P-ATPase	95.54	246.39	203.04	93	19.11	13.54	44.29
PF3D7_1212400	tetratricopeptide repeat protein, putative	5.15	5.69	8.44	4.84	20.65	60.89	4.36
PF3D7_1212500	glycerol-3-phosphate 1-O-acyltransferase	87.96	20.63	152.74	46.65	25.32	19.39	15.28
PF3D7_1212600	SND2 domain-containing protein, putative, unspecified product	19.38	9.74	16.46	6.79	39.38	109	9.79
PF3D7_1214100	GPI ethanolamine phosphate transferase 3, putative	4.41	1.9	49.5	76.01	8.54	23.2	5.77
PF3D7_1214300	geranylgeranyl transferase type-2 subunit beta, putative	13.05	19.18	31.42	11.89	22.44	70.55	4.57
PF3D7_1214400	ER membrane protein complex subunit 6, putative	18.72	7.6	20.33	8.53	46.56	54.31	32.78
PF3D7_1214900	conserved protein, unknown function	14.27	53.14	186.47	149.35	558.65	568.93	44.34
PF3D7_1215100	SUN domain-containing protein, putative	8.25	31.74	12.9	1.3	29.52	70.86	75.87
PF3D7_1215400	conserved Plasmodium protein, unknown function	3.3	1.08	43.93	37.13	23.02	36.71	41.78
PF3D7_1216100	conserved protein, unknown function	5.2	1.91	8.09	4.91	51.09	94.64	6.75
PF3D7_1218200	conserved Plasmodium protein, unknown function	21.17	14.83	15.92	9.96	7.2	25.44	13.7
PF3D7_1218400	triose or hexose phosphate/phosphate translocator, putative	357.56	91.04	162.8	166.33	237.17	190.31	98.33
PF3D7_1219600	aminophospholipid-transporting P-ATPase	33.34	49.22	63.87	23.61	5.88	10.65	10.83
PF3D7_1219800	conserved Plasmodium protein, unknown function	1.05	0	0	0	19.56	54.37	45.91
PF3D7_1221200	conserved Plasmodium protein, unknown function	19.58	44.86	42.09	19.29	139.29	167.91	83.4
PF3D7_1221900	conserved Plasmodium membrane protein, unknown function	345.69	227.88	17.84	12.72	16.24	8.7	5.19
PF3D7_1222100	conserved Plasmodium protein, unknown function	7.86	2.26	14.95	7.16	17.41	24.11	0
PF3D7_1223000	conserved Plasmodium protein, unknown function	2.94	1.13	33.36	33.64	78.24	256.85	88.14
PF3D7_1223200	nucleus export protein BRR6, putative	37.47	24.47	56.18	38.1	30.69	45.33	20.7
PF3D7_1223400	phospholipid-transporting ATPase, putative	307.12	317.95	175.87	173.25	69.95	52.77	67.37
PF3D7_1223600	conserved Plasmodium protein, unknown function	5.81	7.1	8.76	4.89	6.39	23.47	0.95
PF3D7_1223700	vacuolar iron transporter	23.36	61.87	123.58	17.33	373.92	123.23	41.62
PF3D7_1225000	conserved Plasmodium protein, unknown function	3.24	5.2	2.15	0.24	3.53	14.39	1.72
PF3D7_1225700	VAC14 domain-containing protein, putative	37.33	25.84	22.71	4.12	7.27	10.05	4.62
PF3D7_1225900	conserved Plasmodium protein, unknown function	3.12	2.46	11.03	8.47	5.15	21.16	1.4
PF3D7_1227200	potassium channel K1	30.9	52.75	35.32	13.22	11.16	22.39	19.91
PF3D7_1227300	conserved Plasmodium protein, unknown function	4.82	3.73	9.47	14.73	3.73	24.34	69.91
PF3D7_1227500	protein SOC2, putative	3.86	0.91	34.72	20.51	19.97	52.64	34.86
PF3D7_1227800	elongator complex protein 3, putative	59.75	116.42	25.41	4.34	7.41	6.84	38.56
PF3D7_1228800	WD repeat-containing protein, putative	26.96	49.63	93.8	55.17	31.77	68.62	117.69
PF3D7_1229000	conserved Plasmodium membrane protein, unknown function	23.15	10.1	9.66	1.46	4.03	13.37	11.89
PF3D7_1229100	multidrug resistance-associated protein 2	485.35	127.28	67.94	33.67	9.24	16.28	68.17
PF3D7_1229700	conserved protein, unknown function	3.41	1.85	23.61	4.97	125.84	415.24	23.89
PF3D7_1230000	TBC domain-containing protein, putative	10.21	15.66	19.18	12.17	12.66	51.02	108.22
PF3D7_1231400	amino acid transporter, putative	3.61	3.62	8.77	6.58	3.02	23.33	10.96
PF3D7_1231700	conserved protein, unknown function	34.15	4.51	11.65	0	115.63	565.43	36.45
PF3D7_1231900	WD repeat-containing protein, putative	6.15	6.15	5.22	2.09	5.72	31.13	6.39
PF3D7_1232300	cytochrome b5, putative	6.81	6.46	27.71	5.23	199.06	356.62	43.93
PF3D7_1232800	conserved Plasmodium protein, unknown function	3.17	17.14	16.04	0	87.81	193.59	62.41
PF3D7_1233400	conserved Plasmodium membrane protein, unknown function	67.19	24.91	31.7	5.02	45.65	139.48	14.46
PF3D7_1234000	conserved Plasmodium protein, unknown function	18.79	12.46	22.73	4.89	37.54	540.55	5.87
PF3D7_1235200	V-type K+-independent H+-translocating inorganic pyrophosphatase	8.83	1.4	114.98	319.55	6.88	8.39	16.4
PF3D7_1235900	pre-mRNA-splicing factor SYF1, putative	63.94	43.64	41.1	13.6	25.47	49.86	36.51
PF3D7_1236000	vesicle transport v-SNARE protein VTI1, putative	9.37	13.79	49.41	29.13	49.11	136.24	41.01
PF3D7_1237100	conserved Plasmodium protein, unknown function	9.29	23.58	11.03	1.92	6.26	27.53	27.16
PF3D7_1237200	conserved Plasmodium protein, unknown function	40.17	156.12	30.58	7.76	39.38	33.24	15.78
PF3D7_1237700	conserved protein, unknown function	120.52	228.21	746.08	685.72	679.12	1326.6	169.18
PF3D7_1238000	COPI associated protein, putative	12.54	0.69	19.31	38.79	158.32	1617.74	123.11
PF3D7_1239300	conserved Plasmodium protein, unknown function	19.25	11.15	6.07	0	71.78	143.21	9.63
PF3D7_1239700	ATP-dependent zinc metalloprotease FTSH 1	12.34	126.29	304.27	134.95	5.73	10.32	166.01
PF3D7_1241200	conserved Plasmodium protein, unknown function	12.68	19.08	16.5	7.86	7.27	22.76	2.79
PF3D7_1241600	mitochondrial carrier protein, putative	2.42	3.58	14.93	13.65	26.94	45.97	21.22
PF3D7_1242300	conserved Plasmodium membrane protein, unknown function	3.63	9.28	58.2	9.93	443.08	72.15	10.6
PF3D7_1243000	syntaxin, Qa-SNARE family	7.66	2.02	15.28	6.13	3.87	40.38	40.91
PF3D7_1243200	dolichyl-diphosphooligosaccharide--protein glycosyltransferase subunit OST5, putative	3.37	2.43	0.5	0	8.38	34.95	5.9
PF3D7_1244900	conserved Plasmodium protein, unknown function	6.15	7.69	8.46	3.24	15.82	60.03	11.03
PF3D7_1245200	conserved Plasmodium membrane protein, unknown function	3.28	2.69	3.74	0.97	5.3	20.13	0
PF3D7_1246700	conserved Plasmodium protein, unknown function	6.42	10.19	16.93	3.74	6.12	43.28	17.99
PF3D7_1246800	signal recognition particle receptor subunit beta, putative	9.51	34.11	93.11	37.03	86.45	149.16	58.66
PF3D7_1247300	GPI mannosyltransferase 2, putative	33.85	6.62	15.91	10.48	17.65	61.89	86.67
PF3D7_1248500	bax inhibitor 1, putative	540.4	762.06	632.86	344.47	2263.4	617.84	333.37
PF3D7_1249000	conserved Plasmodium membrane protein, unknown function	8.25	7.97	3.59	0.92	38.71	70.95	1.47
PF3D7_1249800	THO complex subunit 2, putative	56.29	77.8	58.37	32.23	22.17	31.3	19.44
PF3D7_1251100	conserved Plasmodium protein, unknown function	326.82	208.79	160.01	73.39	214.72	118.59	99.16
PF3D7_1251400	conserved Plasmodium protein, unknown function	6.51	8.04	6.92	1.32	54.18	122.86	0
PF3D7_1252300	conserved Plasmodium protein, unknown function	1172.26	5668.52	716.69	177.6	339.79	29.26	74.94
PF3D7_1252500	Plasmodium exported protein, unknown function	2.72	0.52	1.69	0.52	34.76	50.79	0
PF3D7_1252800	Plasmodium exported protein (PHISTb), unknown function	44.17	61.98	47.95	9.55	11.6	12.6	10.28
PF3D7_1253100	Plasmodium exported protein (PHISTa), unknown function	60.17	26.5	15.01	2.14	9.34	7.5	3.43
PF3D7_1253800	Plasmodium exported protein (PHISTa), unknown function	0	0	0	0	0	0	0
PF3D7_1254200	rifin	0.97	0.44	0.12	0	0	0	0
PF3D7_1254600	stevor	0.56	0.67	0	0	0	0.23	0
PF3D7_1254700	rifin	3.46	1.56	0.77	0.63	0.36	0	0
PF3D7_1254800	rifin	2.67	0.16	0.13	0	0	0	0
PF3D7_1255100	rifin	4.84	0.73	0.71	0	1	0	0
PF3D7_1300200	rifin	8.93	0	19.95	0	4.04	2.6	0
PF3D7_1300400	rifin	0.99	0.59	0	0	0.34	0.2	0
PF3D7_1300500	rifin	2.9	0	0	0	1.41	0.63	1.49
PF3D7_1301200	GBPH2 protein	3.75	0.68	0.33	1.09	0.62	0.37	0
PF3D7_1301500	Plasmodium exported protein (PHISTa), unknown function	3.12	9.58	3.51	0	0.38	2.26	0
PF3D7_1302000	EMP1-trafficking protein	352.67	719.77	82.2	60.67	19.87	4.24	19.01
PF3D7_1302400	conserved protein, unknown function	6.91	4.98	5.85	1.26	126.66	890.05	145.11
PF3D7_1303000	ATP synthase-associated protein, putative	6.24	21.2	90.82	19.24	239.69	129.74	46.22
PF3D7_1303200	SNARE protein, putative	4.06	2.2	18.56	4.94	37.06	80.61	0
PF3D7_1303500	sodium/hydrogen exchanger	50.5	11.91	62.69	97.56	26.39	31.59	22.2
PF3D7_1303600	conserved Plasmodium protein, unknown function	9.29	8.38	20.85	14.51	71.52	105.95	7.75
PF3D7_1303800	conserved Plasmodium protein, unknown function	3.93	5.91	20.36	7.15	8.15	48.65	35.77
PF3D7_1304200	CorA-like Mg2+ transporter protein, putative	2.72	4.27	15.52	18.99	22.82	25.72	42.5
PF3D7_1305500	mitogen-activated protein kinase phosphatase 1, putative	4.26	7.47	7.24	0.8	14.59	40.3	1.93
PF3D7_1305600	site-2 protease S2P, putative	4.11	0.62	26.71	8.73	41.48	29.99	17.97
PF3D7_1306000	conserved Plasmodium protein, unknown function	2.66	0.27	8.14	16.92	3.5	8.91	3.69
PF3D7_1306500	MORN repeat protein, putative	2.67	0.47	0.73	0.24	11.64	58.22	3.1
PF3D7_1307100	U3 small nucleolar RNA-associated protein 6, putative	33.69	45.46	15.82	4.89	4.41	8.63	0.49
PF3D7_1308000	conserved Plasmodium membrane protein, unknown function	7.84	1.41	69.7	83.21	59.03	77.23	17.3
PF3D7_1308400	conserved Plasmodium protein, unknown function	10.13	29.77	28.47	14.3	10	23.89	14.27
PF3D7_1311800	M1-family alanyl aminopeptidase	227.18	477.95	213.23	37.44	5.08	12.75	17.35
PF3D7_1313500	conserved Plasmodium membrane protein, unknown function	3.45	0.35	4.39	9.26	3.78	11.91	2
PF3D7_1313800	conserved Plasmodium membrane protein, unknown function	50.11	37.32	17.18	15.91	11.42	12.66	4.8
PF3D7_1313900	ankyrin-repeat protein, putative	6.36	9.68	9.36	1.03	30.14	88.04	6.18
PF3D7_1314000	conserved protein, unknown function	1.6	2.29	7.75	2.57	9.05	24	0.82
PF3D7_1315000	conserved Plasmodium protein, unknown function	40.04	20.42	17.46	4.8	72.05	243.54	2.31
PF3D7_1315500	conserved protein, unknown function	124.97	108.51	110.37	86.37	395.45	172.49	72.75
PF3D7_1316800	protein transport protein SEC20, putative	42.62	26.67	66.78	32.63	38.72	71.83	25.56
PF3D7_1317500	conserved protein, unknown function	1.26	0	5.56	0	24.78	117.29	5.51
PF3D7_1318800	translocation protein SEC63, putative	106.85	124.68	204.99	72.49	19.8	21.44	76.8
PF3D7_1320300	conserved protein, unknown function	3.13	7.96	10.28	3.8	2.83	11.29	4.21
PF3D7_1321100	conserved Plasmodium protein, unknown function	3.29	0.46	10.1	16.1	2.72	9.73	9.49
PF3D7_1321300	conserved Plasmodium membrane protein, unknown function	12.26	12.93	6.5	2.1	2.7	8.16	4.59
PF3D7_1321400	palmitoyltransferase DHHC8, putative	16.96	7.64	13.81	4.6	38.5	203.71	31.58
PF3D7_1321500	3',5'-cyclic nucleotide phosphodiesterase beta, unspecified product	4.42	2.95	96.72	126.95	26.84	33.87	27.37
PF3D7_1321600	cGMP-specific 3',5'-cyclic phosphodiesterase gamma, putative	3.16	0.2	4.33	3.48	4.88	27.87	2.58
PF3D7_1321800	protein transport protein SFT2, putative	195.4	83.07	68.01	65.89	166.11	99.22	53.39
PF3D7_1322500	palmitoyltransferase DHHC5	6.78	0.68	75.4	70.12	24.62	83.44	38.81
PF3D7_1323700	glideosome associated protein with multiple membrane spans 1	38.01	15.45	1514.7	7095.01	1971.16	295.04	154.93
PF3D7_1324100	conserved Plasmodium membrane protein, unknown function	4.3	2.28	40.24	28.51	15.07	21.49	5.79
PF3D7_1324300	conserved Plasmodium membrane protein, unknown function	14.84	6.76	8.32	2.21	11.92	49.86	44.58
PF3D7_1324500	DEAD box helicase, putative	3.71	2.55	19.9	7.32	10.99	18.49	20.28
PF3D7_1324600	conserved Plasmodium protein, unknown function	3.61	1.84	12.57	4.47	21.68	68.06	11.93
PF3D7_1325600	mitochondrial fission 1 protein, putative	6.38	4.67	42.58	31.98	106.61	752.74	0
PF3D7_1325700	conserved Plasmodium protein, unknown function	5.66	14.04	46.39	23.22	180.44	301.48	37.18
PF3D7_1326000	conserved Plasmodium protein, unknown function	3.8	4.05	106.54	80.55	510.22	613.83	39.3
PF3D7_1326500	conserved Plasmodium protein, unknown function	3.19	0.84	8.93	1.76	18.36	81.97	8.9
PF3D7_1326800	syntaxin, Qa-SNARE family	10.64	5.55	12.83	7.94	11.42	19.3	8.97
PF3D7_1326900	conserved Plasmodium membrane protein, unknown function	9.69	9.48	7.67	2.19	30.68	107.65	26.65
PF3D7_1327000	conserved Plasmodium protein, unknown function	12.96	17.27	7.07	0.85	6.95	30.84	4.49
PF3D7_1328300	conserved protein, unknown function	11.74	22.08	192.73	152.48	28.55	56.05	84.86
PF3D7_1328400	conserved protein, unknown function	4.52	11.82	11.65	0.41	6.79	30.42	15.83
PF3D7_1329700	apicoplast calcium binding protein 1	3.51	1.15	9.31	27.49	49.76	216.68	400.9
PF3D7_1330400	ER lumen protein retaining receptor 1, putative, unspecified product	140.7	34.04	254.01	232.47	107.89	84.87	177.44
PF3D7_1330700	GPI transamidase subunit PIG-U, putative	5.09	3.84	42.86	18.21	131.55	97.67	84.25
PF3D7_1331300	signal peptidase complex catalytic subunit SEC11	9.18	11.04	343.53	390.49	1735.01	193.48	101.84
PF3D7_1332000	syntaxin, Qa-SNARE family	23.5	84.38	156.01	154.43	189.77	153.2	135.37
PF3D7_1333600	U3 small nucleolar RNA-associated protein 4, putative	88.73	145.89	23.32	7.72	18.89	31.55	10.39
PF3D7_1335300	reticulocyte binding protein 2 homologue b	1.84	2.15	8.69	5.64	0.94	0.49	8.53
PF3D7_1335400	reticulocyte binding protein 2 homologue a	0.63	0.7	3.01	1.58	0.19	0.29	6.97
PF3D7_1336300	conserved Plasmodium membrane protein, unknown function	3.83	1.73	0.77	0.64	13	30.76	3.05
PF3D7_1339400	cytochrome c oxidase subunit ApiCOX14, putative	22.05	6.85	78.93	55.41	1105.85	694.39	86.51
PF3D7_1339600	conserved Plasmodium protein, unknown function	5.16	4.48	10.9	3.48	4.35	12.02	6.69
PF3D7_1339900	ABC transporter B family member 5, putative	6.67	4.85	18.73	9.14	9.76	35.63	53
PF3D7_1341700	conserved Plasmodium protein, unknown function	5.88	0	0.39	0	77.5	198.51	18.71
PF3D7_1342200	conserved Plasmodium membrane protein, unknown function	2.91	6.61	2.83	0.64	5.55	13.87	1.02
PF3D7_1343800	conserved Plasmodium protein, unknown function	4.78	1.03	9.22	16.17	4.33	28.45	12.6
PF3D7_1345200	rhomboid protease ROM6, putative	8.45	10.03	26.26	8.69	16.88	65.37	12.18
PF3D7_1345300	conserved Plasmodium protein, unknown function	2	0	45.63	41.28	357.6	383.26	64.16
PF3D7_1346100	protein transport protein SEC61 subunit alpha	261.27	343.4	434.74	177.6	122.32	178.98	81.76
PF3D7_1347200	nucleoside transporter 1	620.87	1028.61	550.5	62.94	174.51	138.66	71.5
PF3D7_1347300	conserved Plasmodium membrane protein, unknown function	28.7	11.55	25.29	3.74	113.11	335.94	11.22
PF3D7_1347400	conserved Plasmodium protein, unknown function	6.47	10.94	7.45	1.47	36.05	58.92	60.2
PF3D7_1348000	conserved Plasmodium protein, unknown function	2.5	0.33	3.38	3.31	8.48	44.94	3.58
PF3D7_1348400	conserved Plasmodium membrane protein, unknown function	3.6	7.64	17.49	3.48	29.64	370.55	70.07
PF3D7_1348800	E1-E2 ATPase, putative	2.5	0.17	0.8	0.34	4.6	19.01	43.23
PF3D7_1349500	conserved Plasmodium protein, unknown function	17.32	14.36	33.81	23.86	14.75	65.57	33.28
PF3D7_1349700	peptidase, putative	19.47	6.98	69.07	117.71	88.48	475.7	32.92
PF3D7_1351000	phosphatidylinositol transfer protein, putative	48.72	66.07	26.28	16.64	9.77	36.33	26.37
PF3D7_1351300	conserved Plasmodium membrane protein, unknown function	5.15	0.56	0.23	0	1.94	8.47	0
PF3D7_1352100	ABC transporter B family member 6, putative	18.34	18.04	11.95	6.88	2.91	18.04	10.39
PF3D7_1353100	Plasmodium exported protein, unknown function	337.65	904.48	49.58	7.22	38.16	10.76	5.2
PF3D7_1353200	membrane associated histidine-rich protein 2	9061.58	1776.82	234.5	35.9	622.51	34.45	57.48
PF3D7_1353600	ER lumen protein retaining receptor	69.65	44.16	145.02	76.24	52.86	73.06	13.4
PF3D7_1353700	reactive oxygen species modulator 1, putative	11.06	42.3	14.31	1.22	87.5	87.7	23.47
PF3D7_1354200	phosphoinositide phosphatase SAC1	18.46	15.05	32.68	33.63	24.23	202.07	13.57
PF3D7_1356200	mitochondrial import inner membrane translocase subunit TIM23, putative	50.57	96.35	57.59	19.66	304.57	106.94	29.51
PF3D7_1356500	conserved Plasmodium protein, unknown function	2.02	1.04	3.19	0	23.35	37.81	0
PF3D7_1356700	DnaJ protein, putative	7.97	10.78	11.32	5.19	53.67	31.97	0
PF3D7_1358400	conserved Plasmodium protein, unknown function	4.05	0.36	23.53	32.43	66.22	130.83	70.83
PF3D7_1358700	YOP1-like protein, putative	103.71	37.14	89.63	56.29	73.92	170.23	64.39
PF3D7_1359000	conserved Plasmodium protein, unknown function	18.81	20.82	7.09	1.13	4.54	23.64	5.29
PF3D7_1359900	conserved Plasmodium membrane protein, unknown function	30.99	21.82	31.96	31.73	6.35	31.52	81.58
PF3D7_1360000	ATP synthase-associated protein, putative	10.5	5.74	48.96	9.28	621.74	276.88	11.14
PF3D7_1360500	guanylyl cyclase beta	3.13	0.95	2.66	0.39	6.31	38.01	6.86
PF3D7_1361300	conserved Plasmodium protein, unknown function	6.16	1.5	0.52	0.86	250.43	2237.65	215.74
PF3D7_1361700	cytochrome c oxidase subunit 2, putative	5.44	2.01	149.32	63.09	332.6	175.23	17.32
PF3D7_1362000	cytochrome c oxidase subunit ApiCOX24, putative	8.5	6.38	82.36	34.06	886.64	203.43	79.32
PF3D7_1362300	transmembrane and coiled-coil domain-containing protein 1, putative	25.04	26.87	26.12	10.86	56.21	32.01	7.83
PF3D7_1364400	conserved Plasmodium protein, unknown function	19.98	37.04	13.34	4.61	10.03	15.35	10.17
PF3D7_1365200	conserved protein, unknown function	44.66	56.95	30.47	7.94	144.44	235.27	95.34
PF3D7_1365400	ubiquitin-activating enzyme	4.55	7.42	4.56	0.71	15.45	16.85	1.69
PF3D7_1365700	SNARE associated Golgi protein, putative	55.11	47.07	78.31	77.72	28.98	53.16	143.04
PF3D7_1368700	mitochondrial carrier protein, putative	4.61	11.68	28.33	19.32	9.15	41.56	36.95
PF3D7_1369000	glycosylphosphatidylinositol anchor attachment 1 protein, putative	9.39	0.83	22.47	14.52	13.42	45.58	4.36
PF3D7_1369400	conserved Plasmodium protein, unknown function	2.35	2.71	6.7	2.37	8.51	22.05	3.8
PF3D7_1370300	membrane associated histidine-rich protein 1	6374.43	5362.77	218.18	117.24	285.42	63.76	57.51
PF3D7_1372000	Plasmodium exported protein (PHISTa), unknown function	17.61	13.32	2.39	1.48	3.09	2.34	2.37
PF3D7_1372600	rifin	7.47	83.23	4.43	8.32	0	0.77	0
PF3D7_1373000	rifin	2.52	0.45	0.12	0	1.04	0.62	0
PF3D7_1373100	rifin	1.66	1.64	0	0	2.06	0.61	0
PF3D7_1373400	rifin	32.81	1.35	10.37	0.55	3.1	1.48	0
PF3D7_1400600	rifin	2.46	0.83	0.23	0	0	0.57	0
PF3D7_1401000	GBPH protein	2.94	0.66	2.44	0	0.38	0	0
PF3D7_1401300	epoxide hydrolase 2	11.83	7.22	7.92	0.44	4.95	19.76	2.09
PF3D7_1401600	Plasmodium exported protein (PHISTb), unknown function	290.52	56.07	294.7	341.7	68.85	103.91	69.35
PF3D7_1402000	conserved Plasmodium protein, unknown function	10.33	7.98	10.86	1.24	83.02	119.92	0.99
PF3D7_1402100	pseudouridine synthase, putative	11.52	14.45	6.11	1.17	3.73	14.62	4.51
PF3D7_1402200	cytochrome c oxidase subunit ApiCOX19, putative	28.47	12.16	186.44	573.33	1313.92	1422.95	251.82
PF3D7_1402900	conserved Plasmodium protein, unknown function	2.31	3.58	9.26	1.95	10.94	22.25	2.6
PF3D7_1403100	condensin complex subunit 1, putative	6.11	9.45	84.04	56.35	67.62	39.42	300.36
PF3D7_1403600	selenoprotein	1.94	2.18	42.41	24.7	150.46	163.12	245.77
PF3D7_1403700	translocation associated membrane protein, putative	3.3	0.71	12.39	6.88	157.46	102.34	9.64
PF3D7_1403800	nuclear formin-like protein MISFIT, putative	5.4	4.96	4.59	1.34	5.63	69.64	35.34
PF3D7_1404600	adenylyl cyclase alpha	5.18	0.35	4.9	0.23	14.19	42.34	17.37
PF3D7_1405100	GTPase-activating protein, putative	11.59	15.04	14.33	8.38	11.05	28.74	28.26
PF3D7_1405700	RING zinc finger protein, putative	15.5	21.99	28.61	24.37	24.12	114.67	43.38
PF3D7_1406800	glideosome associated protein with multiple membrane spans 3	11.92	4.84	706.29	1292.72	1526.49	550.19	393.14
PF3D7_1407200	conserved Plasmodium protein, unknown function	21.87	17.78	24.01	3.56	16.59	59.78	299.18
PF3D7_1407800	plasmepsin IV	347.25	533.77	318.51	50.91	103.01	21.44	42.97
PF3D7_1407900	plasmepsin I	437.97	172.91	117.56	13.67	9.07	4.78	4.38
PF3D7_1408000	plasmepsin II	65.12	396.01	249.48	27.28	84.53	14.47	51.32
PF3D7_1408100	plasmepsin III	371.78	435.16	209.71	36.07	71.14	19.33	36.2
PF3D7_1408300	conserved Plasmodium protein, unknown function	5.25	2.03	1.1	0	4.66	2.31	0
PF3D7_1409400	conserved protein, unknown function	5.81	2.52	251.32	410.45	709.95	1382.75	186.62
PF3D7_1409900	cytidine diphosphate-diacylglycerol synthase	39.17	111.68	154.32	68.29	79.06	106.12	135.08
PF3D7_1410100	alpha/beta hydrolase, putative	5.66	1.6	4.77	3.54	49.63	120.44	28.33
PF3D7_1411200	rhomboid protease ROM8	200.88	126.79	66.93	53.62	28.43	65.08	101.97
PF3D7_1412400	conserved Plasmodium protein, unknown function	16.2	12.99	19.07	6.86	17.1	67.19	16.17
PF3D7_1412600	deoxyhypusine synthase	50.83	66.27	22.65	2.91	79.58	17.72	4.99
PF3D7_1413300	conserved Plasmodium protein, unknown function	1.64	2.96	3.63	0	380.99	1514.68	0
PF3D7_1413900	DnaJ protein, putative	34.25	63.89	74.12	27.56	43.63	127.01	142.76
PF3D7_1415500	conserved Plasmodium membrane protein, unknown function	2.17	0.31	6.9	3.59	7.46	15.27	0.43
PF3D7_1415600	conserved Plasmodium protein, unknown function	4.35	16.17	18.89	6.41	9.62	29.92	14.97
PF3D7_1415700	serine palmitoyltransferase, putative	6.72	6.59	24.53	15.13	107.53	66.25	25.96
PF3D7_1416100	protein SEY1, putative	22.7	5.77	32.85	26.19	5.13	24.3	5.29
PF3D7_1417600	conserved Plasmodium protein, unknown function	46.53	78.45	34.58	17.04	15.83	32.43	32
PF3D7_1419400	conserved Plasmodium membrane protein, unknown function	56.64	35.78	16.78	4.41	12.31	45.68	11.03
PF3D7_1421300	conserved Plasmodium protein, unknown function	3.45	0.55	4.35	0.61	6.81	34.03	20.96
PF3D7_1422000	cytochrome c oxidase assembly protein COX14, putative	6.63	4.89	85.62	70.26	470.68	426.89	448.31
PF3D7_1423400	conserved Plasmodium membrane protein, unknown function	3.25	0.31	0.97	0.99	23.7	176.44	44.98
PF3D7_1425700	conserved Plasmodium protein, unknown function	15.89	14.18	23.75	8.03	20.21	103.31	96.4
PF3D7_1426500	ABC transporter G family member 2	4.63	0.77	4.23	2.5	12.78	109.67	27
PF3D7_1426600	conserved Plasmodium protein, unknown function	3.52	0.32	10.8	8.79	11.88	89.68	14.19
PF3D7_1427200	selenoprotein	15.52	2.27	21.93	22.93	29.56	187.46	80.79
PF3D7_1427400	conserved Plasmodium membrane protein, unknown function	13	11.82	36.24	13.32	20.71	52.66	2.82
PF3D7_1427600	CorA-like Mg2+ transporter protein, putative	2.84	2.45	9.92	1.29	1.96	4.38	5.18
PF3D7_1427700	conserved Plasmodium protein, unknown function	3.54	5.58	31.28	9.68	55.01	62.26	0
PF3D7_1428000	conserved Plasmodium membrane protein, unknown function	5.73	4.43	15.78	11.44	36.48	180.08	1.19
PF3D7_1428200	major facilitator superfamily domain-containing protein, putative	53.21	21.81	30.84	27.52	6.66	57.57	26.93
PF3D7_1428500	protein kinase, putative	15.04	1.5	5.47	1.67	18.65	36.68	34.96
PF3D7_1428800	transcription initiation TFIID-like, putative	12.43	17.57	29.04	15.66	96.37	232.08	67.18
PF3D7_1430000	conserved protein, unknown function	10.81	24.14	25.15	11.26	114.51	413.94	72.11
PF3D7_1431800	apyrase, putative	11.39	3.09	10.87	0.71	14.75	20.13	1.13
PF3D7_1431900	inner membrane complex suture component, putative	3.4	1.88	17.24	21.68	16.17	36.34	36.52
PF3D7_1432000	syntaxin, Qa-SNARE family	9.72	25.36	46.6	15.38	30.47	78.59	14.55
PF3D7_1432300	conserved Plasmodium protein, unknown function	2.62	1	4.86	5.16	7.8	26.09	3.02
PF3D7_1432800	HP12 protein homolog, putative	11.03	20.38	39.6	19.68	7.2	24.38	45.93
PF3D7_1433100	HID1 domain-containing protein, putative	8.72	12.77	13.73	5.14	13.36	38.25	12.35
PF3D7_1433200	conserved Plasmodium protein, unknown function	3.13	0.48	0.76	0.65	5.09	32.31	1.95
PF3D7_1433400	zinc finger protein, putative	11.2	70.38	82.38	51.4	12.05	50.87	34.1
PF3D7_1433600	signal peptidase complex subunit SPC1, putative	21.1	38.55	87.08	44.52	220.91	129.54	145.82
PF3D7_1433900	protein kinase, putative	2.65	0.94	11.12	4.76	5.41	29.64	1.31
PF3D7_1434400	conserved protein, unknown function	6.34	1.79	21.73	67.84	27.08	148.62	48.54
PF3D7_1434500	dynein-related AAA-type ATPase, putative	30.96	72.52	12.51	1.86	7.49	29.24	8.13
PF3D7_1434700	mitochondrial import inner membrane translocase subunit TIM17, putative	42.39	447.03	156.32	30.39	899.99	83.63	63.87
PF3D7_1435000	cytochrome c oxidase assembly protein COX15, putative	3.55	2.61	34.44	11.01	11.98	24.49	18.4
PF3D7_1435400	ER membrane protein complex subunit 4, putative	119.5	33.69	33.62	12.97	283.87	415.42	57.11
PF3D7_1437000	N-acetyltransferase, GNAT family, putative	111.2	49.38	86.54	38.63	16.37	33.86	33.66
PF3D7_1437500	conserved Plasmodium membrane protein, unknown function	15.83	6.01	21.16	12.14	22.44	81.22	7.29
PF3D7_1438100	translocation protein SEC62, putative	86.3	55.79	330.74	968.66	158.96	25.89	31.48
PF3D7_1439600	cytochrome c oxidase subunit ApiCOX26, putative	3.13	1.69	49.54	25.09	566.04	357.65	49.3
PF3D7_1440800	major facilitator superfamily domain-containing protein, putative	9.03	62.36	31.47	9.56	26.57	89.93	30.61
PF3D7_1442900	protein transport protein SEC7, putative	108.82	32.21	54.83	29.09	16.05	44.24	18.6
PF3D7_1444700	shikimate dehydrogenase, putative	22.41	6.01	34.57	11.04	53.34	43.37	45.07
PF3D7_1446900	glutaminyl-peptide cyclotransferase, putative	49.56	80.05	84.82	35.48	36.67	302.57	111.03
PF3D7_1447700	conserved protein, unknown function	9.74	7.29	35.99	31.89	45.16	179.97	5.78
PF3D7_1447900	multidrug resistance protein 2	11.22	79.06	27.18	6.85	1.72	7.43	5.32
PF3D7_1448200	condensin-2 complex subunit G2, putative	3.66	0.89	0.97	0.17	7.39	14.94	0.82
PF3D7_1448600	SNARE protein, putative	43.26	57.5	39.4	31.69	85.48	962.75	163.96
PF3D7_1448900	conserved protein, unknown function	1.49	3.36	70.23	19.01	1107.19	925.36	267.46
PF3D7_1450500	conserved Plasmodium protein, unknown function	6.06	2.01	44	42.55	21.36	30.09	19.48
PF3D7_1450800	conserved protein, unknown function	7.17	1.7	7.88	2.29	4.96	16.62	2.2
PF3D7_1451800	sortilin	11.69	73	263.8	146.28	16.63	60.08	106.79
PF3D7_1452500	syntaxin-6, putative	8.28	4.82	41.9	29.21	42.07	338.66	30.4
PF3D7_1454200	conserved Plasmodium protein, unknown function	17.33	26.13	6.92	0.88	10.52	29.9	8.12
PF3D7_1455400	hemolysin III	37.02	32.48	46.86	12.4	116.53	123.51	40.29
PF3D7_1455600	ferlin, putative	4.25	0.46	7.29	14.52	2.28	2.35	0.78
PF3D7_1455900	polyprenol reductase, putative	4.75	0.71	37.18	11.55	64.42	163.04	10.4
PF3D7_1456300	conserved Plasmodium protein, unknown function	20.42	11.42	4.21	2.98	49.37	78.65	2.38
PF3D7_1457000	signal peptide peptidase	132.2	232.81	478.91	275.87	275.07	642.38	172.86
PF3D7_1457400	conserved Plasmodium protein, unknown function	18.2	8.97	9.42	5.2	4.95	14.23	3.41
PF3D7_1457900	conserved Plasmodium protein, unknown function	8.55	7.68	17.59	15.89	8.66	25.24	4.88
PF3D7_1458000	cysteine proteinase falcipain 1	79.29	85.28	54.58	23.17	19.77	44.89	28.7
PF3D7_1458100	protein PET117, putative	29.76	4.33	37.46	7	121.34	203.8	16.81
PF3D7_1458200	conserved Plasmodium protein, unknown function	31.13	5.06	26.67	14.88	91.98	115.88	0
PF3D7_1458300	conserved Plasmodium protein, unknown function	6.04	1.1	28.53	31.18	7.45	13.95	5.51
PF3D7_1458900	golgi apparatus membrane protein TVP23, putative	25.74	4.2	14.62	4.47	44.2	113.79	0
PF3D7_1459100	GTP-binding protein, putative	6.25	3.26	3.71	0.78	3.38	10.6	0
PF3D7_1459400	conserved protein, unknown function	72.42	8.83	70.07	65.98	59.2	116.24	7.27
PF3D7_1459500	conserved Plasmodium protein, unknown function	2.44	3.09	1.58	0.42	5.78	4.67	0
PF3D7_1459800	bax inhibitor 1, putative	78.46	135.19	224.92	115.89	2188.45	2176.32	174.74
PF3D7_1462600	conserved Plasmodium membrane protein, unknown function	1.84	0.39	0.16	0	9.41	22.95	1.89
PF3D7_1462700	cytochrome c1 precursor, putative	13.91	11.76	292.44	269.63	276.02	117.87	45.18
PF3D7_1463600	conserved Plasmodium protein, unknown function	5.81	2.62	9.09	0	151.96	165.81	0
PF3D7_1464500	conserved Plasmodium membrane protein, unknown function	7.59	26.02	28.24	16.76	4.11	15.74	17.68
PF3D7_1465000	cytochrome c oxidase subunit ApiCOX25, putative	5.28	1.46	71.89	29.59	389.09	284.89	28.43
PF3D7_1465500	potassium channel K2	3.84	0.63	0.29	0	4.98	20.42	1.36
PF3D7_1465600	conserved Plasmodium protein, unknown function	5.24	0.53	1.46	0.85	9.18	39.27	4.08
PF3D7_1468600	aminophospholipid transporter, putative	2.42	0.31	1.14	0.31	3.39	6.12	0.99
PF3D7_1469100	conserved Plasmodium protein, unknown function	8.46	11.35	8.79	0.79	21.58	109.82	32.29
PF3D7_1469400	nucleoside transporter 3, putative	15.39	26.7	18.95	1.41	73.95	67.19	11.32
PF3D7_1470100	conserved Plasmodium protein, unknown function	8.14	8.57	7.42	2.52	5.98	20.84	13.13
PF3D7_1470500	cGMP-specific 3',5'-cyclic phosphodiesterase delta	5.55	0.88	15.18	3.04	17.98	201.84	54.07
PF3D7_1471200	inorganic anion exchanger, inorganic anion antiporter	20.87	51.14	306.15	166.98	42.36	26.6	372.02
PF3D7_1471500	transmembrane protein 43, putative	4.34	0.69	16.53	23.24	195.07	481.49	232.26
PF3D7_1472100	protein transport protein YIP1, putative	111.84	31.61	30.58	19	57.75	116.51	4.72
PF3D7_1472200	histone deacetylase, putative	110.53	56.57	34.16	20.9	26.84	87.73	73.97
PF3D7_1472400	M1-family alanyl aminopeptidase, putative	7.33	9.56	10.6	4.99	3.84	10.96	10.44
PF3D7_1474000	conserved Plasmodium protein, unknown function	5.17	1.77	6.74	0.49	41.54	50.35	190.54
PF3D7_1474200	conserved Plasmodium membrane protein, unknown function	1.84	0.4	1.14	0.91	2.73	10.9	1.14
PF3D7_1474600	vacuole membrane protein 1, putative	37.85	83.12	101.88	27.17	65.96	119.99	61.5
PF3D7_1475300	cytochrome c oxidase assembly protein COX11, putative	4.95	3.34	30.96	14.42	16.4	41.82	21.65
PF3D7_1475800	conserved Plasmodium protein, unknown function	8.22	5.6	12.38	6.66	26.88	11.95	17.59
PF3D7_1476000	conserved Plasmodium protein, unknown function	47.58	33.19	11.68	0	199.51	232.79	29.75
PF3D7_1476200	Plasmodium exported protein (PHISTb), unknown function	161.19	1315.18	47.15	4.83	61.08	16.76	28.03
PF3D7_1476300	Plasmodium exported protein (PHISTb), unknown function	7.02	0.8	68.56	72.4	7.99	64.54	95.18
PF3D7_1477300	Plasmodium exported protein (PHIST), unknown function	2.22	0.36	0.89	1.47	82.69	14.43	12.35
PF3D7_1477500	Plasmodium exported protein (PHISTb), unknown function	92.81	282.93	24.72	2.47	11.01	11.02	6.93
PF3D7_1477600	surface-associated interspersed protein 14.1 (SURFIN 14.1)	3.25	0.31	0.41	0	0.84	2.33	1.01
PF3D7_1478000	Plasmodium exported protein (PHISTa), unknown function	101.87	3.79	0.59	0	65.52	42.49	0
PF3D7_1478600	EMP1-trafficking protein	5.91	54.98	7.46	0.65	0.93	0.88	1.57
PF3D7_1479200	Plasmodium exported protein (PHISTa), unknown function	1.19	0.18	0.29	0	0	0.49	0
PF3D7_1479700	rifin	4.71	4.24	0.48	0.59	0.67	0.4	1.42
PF3D7_1480000	rifin	2.16	1.2	0	0	0.34	0	0
PF3D7_API01300	50S ribosomal protein L4, putative	1.19	3.48	6.11	5.4	1.23	0.73	0
PF3D7_API01700	ribosomal protein S3, putative	1.32	4.04	7.18	2.88	16.38	8.78	0
PF3D7_API02100	apicoplast ribosomal protein S8	1.76	5.15	8.4	4.8	3.64	1.63	0
PF3D7_API02200	apicoplast ribosomal protein L6	1.01	4.23	5.92	6.11	7.64	6.2	0
PF3D7_API02300	apicoplast ribosomal protein S5	2.12	6.81	11.47	9.46	17.6	14.86	0
PF3D7_API03000	probable protein, unknown function	0.72	3.23	1.58	0	8.91	10.62	0
PF3D7_API04100	30S ribosomal protein S2, putative	0.5	0	0	0	0	0	0
PF3D7_API04300	DNA-directed RNA polymerase subunit beta', putative	0.39	0.27	0.07	0	2.44	1.58	0
PF3D7_API04400	DNA-directed RNA polymerase subunit beta, putative	0.72	0.3	0.04	0	4.01	6	0
