# Supplementary material for: Studies of the Parasite-Midgut Interaction Reveal Plasmodium Proteins Important for Malaria Transmission to Mosquitoes
Source: Front Cell Infect Microbiol. 2021 Jun 28;11:654216. doi: 10.3389/fcimb.2021.654216 (PMC8274421; doi:10.3389/fcimb.2021.654216)
Supplement: Supplementary Table 2 — The expression data of genes that contain transmembrane domains and lack signal peptides. [file DataSheet_1.xlsx]

## Sheet: Sheet2
Name	Sequence 5'-3'
PF3D7_0110000-F	CGGGATCCATGGAATATCACAAACCAAGG
PF3D7_0110000-R	GCTCTAGAACACAATATCTGAGTAGAATATTC
PF3D7_0215000-F	CGGGATCCATGTTAATTTACAATTTTTTTA
PF3D7_0215000-R	GCCTCGAGCTACTTGGAAGAATACAATTTTTTGA
PF3D7_0303900-F	CGGGATCCATGTTTAACCTTAAATATGTAGTC
PF3D7_0303900-R	GCTCTAGATATGTGTATTTTTTTTTTGGG
PF3D7_0309100-F	CGGGATCCATGAACATGATTATGAAAATATA
PF3D7_0309100-R	GCTCTAGATAGCTCCTCATTTTTTATGAAC
PF3D7_0310000-F	CGGGATCCATGCATTATGCTTTTTTCTTTC
PF3D7_0310000-R	CCGGAATTCCACCAGTTTTAATTATATGTATAC
PF3D7_0311700-F	CGGGATCCATGCCGTACTTCCATATATTCC
PF3D7_0311700-R	CCGGAATTCCAAAGTTATGATTAGCTTCAATTAG
PF3D7_0406200-F	CCGGAATTCATGAATATTCGAAAGTTCATAC
PF3D7_0406200-R	GCTCTAGAAGAATCATCTCCTTCGTCTCC
PF3D7_0417000-F	CGGGATCCATGAATATTGTTCTTCAAATTTTTC
PF3D7_0417000-R	CCGGAATTCCTACAATCGTTTCATCGCAGAAAC
PF3D7_0418800-F	CGGGATCCATGAATTGTGTCTTTTTTTTATGC
PF3D7_0418800-R	GCTCTAGATTTATTGTCCCTCTGAGCATC
PF3D7_0421900-F	CGGGATCCATGAAGACTGTTTATTTTATTTTC
PF3D7_0421900-R	GCTCTAGATATATTATTTATACCTATAAGTTC
PF3D7_0422000-F	CGGGATCCATGAATGGTTTTTCTTCAGG
PF3D7_0422000-R	GCTCTAGATTCCCTTTTCTTGAATTTTTTTAATG
PF3D7_0504500-F	CGGGATCCATGAAACTATTCCTTAGTGTAATATG
PF3D7_0504500-R	GCTCTAGATAAACTTTTACTATACATTAAAGTAG
PF3D7_0506400-F	CGGGATCCATGATGTATTTTCATTTTAAAAAT
PF3D7_0506400-R	GCTCTAGAAAAAAAATCTATAGCGTTAC
PF3D7_0508200-F	CGGGATCCATGAAATTAGACACAGTG
PF3D7_0508200-R	GCTCTAGATCTTTTTTTATTTTTATTTTC
PF3D7_0513000-F	CGGGATCCATGAATTTCGTATTTATTTATATC
PF3D7_0513000-R	GCTCTAGAAATAAGGTATATTTGAAAATTGG
PF3D7_0518800-F	CGGGATCCATGGCTGTTCTTTTTTTCCTGTTC
PF3D7_0518800-R	GCTCTAGATTTCATAAGTGGGCCGTTC
PF3D7_0528900-F	CGGGATCCATGTTATATTCTTTATGTCT
PF3D7_0528900-R	GCTCTAGAAAATTTGTGGGCAACAACAA
PF3D7_0530800-F	CGGGATCCATGGATAAATTTTTTTTC
PF3D7_0530800-R	GCTCTAGAGTGATAATTTTTCTTCAAC
PF3D7_0604400-F	CGGGATCCATGAATATATGTTATTTATTTAT
PF3D7_0604400-R	GCTCTAGATATGTCCTTGAAATTTTCTAAG
PF3D7_0613200-F	CGGGATCCATGAAAAGGTTTCTTAGTTGG
PF3D7_0613200-R	GCTCTAGAATTTATGCTTTTCTCCTTTAATAAG
PF3D7_0623500-F	CGGGATCCATGAATTTGAAGATTTTACTTTG
PF3D7_0623500-R	GCTCTAGAACTTGAAATGGACAAATTATAATTG
PF3D7_0624300-F	CGGGATCCATGAATTATCTCTCTTCTTTTTTC
PF3D7_0624300-R	GCTCTAGATATATTTTTTGGTCTTATGATAAG
PF3D7_0630000-F	CGGGATCCATGAATAGTATATTATATCTTGTC
PF3D7_0630000-R	CCGGAATTCCATTTCTATATGTAATATTCATAAC
PF3D7_0630200-F	CGGGATCCATGAATTATTCAATGTTTTGTATTTG
PF3D7_0630200-R	GCTCTAGATAATTCTTCTAAACTTTTCATG
PF3D7_0705800-F	CGGGATCCATGATAGGAATCATGAATA
PF3D7_0705800-R	GCTCTAGATGACTGTGTTCTCTTATCTGAATG
PF3D7_0709800-F	CGGGATCCATGCCCCTAGGTGTATCA
PF3D7_0709800-R	GCTCTAGACGTTTTACTTTTTATTATATC
PF3D7_0726700-F	CGGGATCCATGAAGATTTTCCTTTTATGTTTTG
PF3D7_0726700-R	GCTCTAGATATATCATTGGAATCATTATTA
PF3D7_0825700-F	CGGGATCCATGAGAAACATCATTTTCCTTTTTTG
PF3D7_0825700-R	GCTCTAGAATTAAACACAATTTTAGGTTC
PF3D7_0825800-F	CGGGATCCATGAAAGGGAGACAATCCTTG
PF3D7_0825800-R	GCTCTAGACATTTCATAATCGTCATTGTC
PF3D7_0827400-F	CGGGATCCATGAGAAAAGAATCCTTTTTAT
PF3D7_0827400-R	GCTCTAGATATTTCGTATAGTGTATCGC
PF3D7_0829600-F	CGGGATCCATGAAAGTTTTTATTTTTTTCGC
PF3D7_0829600-R	GCTCTAGATCTAAGAAATACAGCTAGTC
PF3D7_0904200-F	CGGGATCCATGAACTATCTAAAATTGTTTC
PF3D7_0904200-R	GCTCTAGATTCCATATCGGAATATTTTTCAC
PF3D7_0907800-F	CGGGATCCATGAAGTGTCTCTTGGTTA
PF3D7_0907800-R	GCTCTAGATCATTTAAAAATTACGCTTTTATA
PF3D7_0908300-F	CGGGATCCATGACTATCGGTATATATCTTC
PF3D7_0908300-R	GCTCTAGAATTATCAGTATTTTTCTTTGTC
PF3D7_0916300-F	CCGGAATTCATGGATCCATATAAATTTAATAG
PF3D7_0916300-R	GCTCTAGACATAGGTGTAATATTCATCATTTG
PF3D7_0920300-F	CGGGATCCATGAACATATTTTGTTTCTGTC
PF3D7_0920300-R	GCTCTAGAATTAAAAAGATCTTCATTTATATC
PF3D7_0922300-F	CGGGATCCATGCTTAAGAAGGTCATACTTC
PF3D7_0922300-R	GCTCTAGAAAAATCATTTATTTCGTACTTTTTC
PF3D7_0929900-F	CGGGATCCATGAGCTTACTTAAAATTGTATTTG
PF3D7_0929900-R	GCTCTAGAATCTTTAAATTCAATATGTGG
PF3D7_1006300-F	CGGGATCCATGAATAACCATATGGGTGTATTG
PF3D7_1006300-R	GCTCTAGAAATCGAAATATTTTGATACAA
PF3D7_1007000-F	CGGGATCCATGGCTTTATTTCATTTTG
PF3D7_1007000-R	GCTCTAGAATTCTTCTTTTTTTTCTTATCCT
PF3D7_1016900-F	CCGGAATTCATGAAGGTTTCTAGGCATACC
PF3D7_1016900-R	GCTCTAGATTCATCTTTGTCTTTGTCCTC
PF3D7_1020800-F	CGGAATTCATGTTATACAACTTAATTATATT
PF3D7_1020800-R	GCTCTAGATAAAAATATTTTCATAATATC
PF3D7_1023300-F	CGGGATCCATGGAGGGTCAAAGGAGTTTA
PF3D7_1023300-R	GCTCTAGATTCTTCCGATATTTGTGTAG
PF3D7_1030900-F	CGGGATCCATGAATACATATTTTAAGGTACTTC
PF3D7_1030900-R	GCTCTAGATATTAACAATTTAATAAATATTGAGC
PF3D7_1031000-F	CGGGATCCATGAATAAACTTTACAGTTTG
PF3D7_1031000-R	GCTCTAGACATTATAAAAAAGCATACTG
PF3D7_1032500-F	CGGGATCCATGGATATATCTGGCCCAGAAG
PF3D7_1032500-R	GCTCTAGAACTATCACCTAGTCTTACAC
PF3D7_1106100-F	CGGGATCCATGAAAAACATAAAATCATGTG
PF3D7_1106100-R	GCTCTAGAATTTCCAAATAAAATTTTATCTG
PF3D7_1115100-F	CGGGATCCATGAGAATAACTTTTGTAAAAAT
PF3D7_1115100-R	GCTCTAGATGTTGTATAATTTGCTTGAATAG
PF3D7_1137500-F	CGGGATCCATGTTGAGTTTTATAAAATTATT
PF3D7_1137500-R	GCTCTAGACCAACTTGCTTTGACAAATC
PF3D7_1146100-F	CGGGATCCATGAAGTGTTTAATTTTTTGTTTC
PF3D7_1146100-R	GCTCTAGATGATTCAGTCTTTATAAGGACG
PF3D7_1204400-F	CGGGATCCATGAGGATACCTCCCTTTC
PF3D7_1204400-R	GCTCTAGATAAAAAATCGCTTAGTCTACTAG
PF3D7_1207300-F	CGGGATCCATGTGGGAGAAAATTCTATTTTTTA
PF3D7_1207300-R	GCTCTAGATTCAAGTAGAAACTCCAATTG
PF3D7_1214500-F	CGGGATCCATGTTTCGCATATCTCCCATG
PF3D7_1214500-R	GCTCTAGATCTCAAGTACTTTTTAAAATTTTG
PF3D7_1214800-F	CGGGATCCATGAAGATAATATTCATCGTAT
PF3D7_1214800-R	GCTCTAGATGGTCTTTTTAATTTCTCCTTA
PF3D7_1216500-F	CGGGATCCATGAAGTATCCCAACTTTTTTA
PF3D7_1216500-R	GCTCTAGAATCACTATCACTGTGTGTTTTTA
PF3D7_1216600-F	CGGGATCCATGAATGCCTTAAGAAGATTACC
PF3D7_1216600-R	GCTCTAGAATCGAAAAAATCATCTGATAAAC
PF3D7_1218800-F	CGGGATCCATGTTATTATATCTTTATAAAATATG
PF3D7_1218800-R	GCTCTAGATATGTCTGTACAGCATATACC
PF3D7_1221100-F	CGGGATCCATGAAAGACATTTTGTTACTAG
PF3D7_1221100-R	GCTCTAGAGTAATTCATTAATTTTAATTTTTCAAC
PF3D7_1239400-F	CGGGATCCATGAAAAATGCTTACTATTTTATATTC
PF3D7_1239400-R	GCTCTAGATGGTATCCATTGGTTTGCTAGG
PF3D7_1316300-F	CGGGATCCATGAGGAATATCTTATTTATCC
PF3D7_1316300-R	GCTCTAGAAAATATAGTGAAGTATAATGTTC
PF3D7_1319800-F	CGGGATCCATGGGACTAGAATTTTTTGTTTATC
PF3D7_1319800-R	CCGGAATTCCATTATGATTTGTATGGTTTAAGG
PF3D7_1322900-F	CGGGATCCATGGAAAAGAATGTGAAT
PF3D7_1322900-R	GCTCTAGATGCCATTTTGGACATAATAGA
PF3D7_1338800-F	CGGGATCCATGAATTATCGTTTTGTTTTTCTTC
PF3D7_1338800-R	GCTCTAGAAATAATTAATCCTGTCTCTGAATC
PF3D7_1346700-F	CGGGATCCATGATGTTATATATTTCTGCG
PF3D7_1346700-R	GCTCTAGAAATATATAATAATATTGCTACAATTAG
PF3D7_1347600-F	CGGGATCCATGAAGAATACGTTTTTTTTTG
PF3D7_1347600-R	GCTCTAGATATATGTTCCTTTAGAGATGC
PF3D7_1366200-F	CGGGATCCATGAGTAATGTAAATAAAGAA
PF3D7_1366200-R	GCTCTAGATTTTCTCCATTTTAAATGTTTC
PF3D7_1403200-F	CGGGATCCATGACATTTCTGATGGCGAAAAAT
PF3D7_1403200-R	GCTCTAGAACCACAATAATATCCATTATATTTTG
PF3D7_1404300-F	CGGGATCCATGAAAAATTTTACTTGTTTTTTTC
PF3D7_1404300-R	GCTCTAGAACATGAACAAGAACAACTAC
PF3D7_1416700-F	CGGGATCCATGAAGGTTAATAAAAGTCTTTTG
PF3D7_1416700-R	GCTCTAGATCTTAAATAATTCTGGTTCTC
PF3D7_1429300-F	CGGGATCCATGTTTTCTCCTAATTTTTTTTTTTTTTG
PF3D7_1429300-R	GCTCTAGATTTCATAGTTGAAATAATATTTCC
PF3D7_1447600-F	CGGGATCCATGAAAGGTATAGCGTTTCGCC
PF3D7_1447600-R	GCTCTAGAAATGTTAATTCTTAAAGTTCCAT
PF3D7_1449000-F	CGGGATCCATGAATAAATTTACATATTGTATTAC
PF3D7_1449000-R	GCTCTAGATTGTAATAGGGCTTTTTCTTGC
PF3D7_1461700-F	CGGGATCCATGAATGTATTAAAGTTAGTTC
PF3D7_1461700-R	GCTCTAGATTTCATTCTTAAAAGTTTATC
PF3D7_1465700-F	CGGGATCCATGAATATATTGTTTTGTTTATTTG
PF3D7_1465700-R	GCTCTAGATATGGACTTCGCTAAACC
PF3D7_1466500-F	CGGGATCCATGAAACTTATATTGTTCTTTTTA
PF3D7_1466500-R	GCTCTAGATATCAATAATATTGGACCATTC
PF3D7_1472800-F	CGGGATCCATGTCACACATATTAAGAGG
PF3D7_1472800-R	GCTCTAGATGTTTCTTTTCCGTCTTGTAAAAG
